# Supplementary material for: Cell Type-Agnostic Transcriptomic Signatures Enable Uniform Comparisons of Neurodevelopment
Source: bioRxiv. 2025 Feb 24:2025.02.24.639936. Preprint. [Version 1] doi: 10.1101/2025.02.24.639936 (PMC11888278; doi:10.1101/2025.02.24.639936)
Supplement: Supplement 5 — Table S5. Excel file with list of study-specific age correlated genes, related to Fig 4. [file media-5.csv]

	Correlation	P_Value	gene	adj_p	study
1	0.50723777178096	1.34765210399498e-06	ANKIB1	0.000230722251616765	bhaduri
2	-0.371292777301005	0.000643579448295331	RAD52	0.0156472181013433	bhaduri
3	0.321376471574492	0.00343944994445785	SNX11	0.045308103643008	bhaduri
4	0.333943205039693	0.00231329938788677	RBM5	0.0360552224652565	bhaduri
5	0.323593348207398	0.00321083581459411	FKBP4	0.0440866265921148	bhaduri
6	-0.360138631426706	0.000958523490370691	ZFX	0.0203537633410691	bhaduri
7	0.358419561256909	0.00101793296075525	ZNF263	0.0209319467556774	bhaduri
8	0.40025386364413	0.000213625239372947	VPS41	0.00764931943728554	bhaduri
9	0.353082136126445	0.00122430855844742	PAFAH1B1	0.0232491314989748	bhaduri
10	-0.362676379207411	0.000876565024915628	DNAJC11	0.0191131001385823	bhaduri
11	0.400056812200573	0.000215308835818704	SPAG9	0.00765954192878421	bhaduri
12	0.464790800629925	1.23487971107421e-05	REV3L	0.00112754808285334	bhaduri
13	-0.343952908838385	0.00166667770403994	FAM76A	0.028668426378596	bhaduri
14	0.354876108807967	0.00115106015929116	BAZ1B	0.0222712078510833	bhaduri
15	0.330187223623372	0.00260894987572256	MBTD1	0.0390522729348252	bhaduri
16	0.329662237895005	0.00265286664612126	RABGAP1	0.039547564410273	bhaduri
17	0.352144234147245	0.00126426094398338	MAP4K5	0.0238322168850026	bhaduri
18	0.405407779403595	0.000173670587875426	POLR3B	0.00656175390121049	bhaduri
19	0.338060457350603	0.00202409109164703	ZMYND11	0.0331014419271292	bhaduri
20	-0.35207248317621	0.00126736544157737	NLRP2	0.0238322168850026	bhaduri
21	0.443361101198517	3.39429978647776e-05	NDUFS1	0.00218772604473158	bhaduri
22	0.447487420594406	2.80846426123604e-05	RB1CC1	0.00194761663989641	bhaduri
23	0.45127432915151	2.35513252729447e-05	AKAP11	0.00176747856860037	bhaduri
24	0.330414764019101	0.00259011872279845	SNAPC1	0.0388766175968529	bhaduri
25	0.327606963369343	0.00283124255941071	UBR2	0.0410433680148814	bhaduri
26	0.544541574670991	1.479485696059e-07	BTN3A1	5.22926605539306e-05	bhaduri
27	0.461053795777373	1.48025584936044e-05	BCLAF1	0.00125729948383274	bhaduri
28	0.481679727055153	5.29864044825906e-06	RABEP1	0.000580255997126123	bhaduri
29	0.326266953545678	0.00295325157839081	ATP6V0A1	0.0420243864213352	bhaduri
30	0.393560235769313	0.000278153226290127	RNF19A	0.00891147631713721	bhaduri
31	0.442181365153318	3.58162639431028e-05	NSMAF	0.0022755811803455	bhaduri
32	0.318379279084808	0.00377160760587501	NSUN2	0.0479033480665058	bhaduri
33	0.447592061644911	2.79491405353357e-05	ZFYVE16	0.00194761663989641	bhaduri
34	0.381362513388832	0.000443647407134027	LSG1	0.0118889424903589	bhaduri
35	0.42102182005102	9.08290811392772e-05	YTHDC2	0.00442880233367862	bhaduri
36	0.319791757831992	0.00361166761082429	POLR2B	0.0468937617768734	bhaduri
37	0.343192663147993	0.00170934360299952	ARAP2	0.0292188422122711	bhaduri
38	0.358411244977376	0.00101822831256512	TPR	0.0209319467556774	bhaduri
39	0.436633526354143	4.59881008691367e-05	FAM184B	0.00270909473775877	bhaduri
40	0.561069927141326	5.0879575419637e-08	ZNF800	2.65470241844268e-05	bhaduri
41	0.341813584876047	0.00178926104583899	COL9A2	0.0302079095211984	bhaduri
42	0.348553210560905	0.00142837735572417	PER3	0.0258166072550357	bhaduri
43	-0.318186967636351	0.00379386504875727	ARID1B	0.0479033480665058	bhaduri
44	0.32211236576145	0.0033619994349712	PTCD2	0.0450374897660273	bhaduri
45	0.379971519032306	0.000467374701892123	SIKE1	0.0123101553092115	bhaduri
46	0.385174032431098	0.000384168328600446	EIF2AK2	0.010992169508564	bhaduri
47	0.323419989316468	0.00322821091983759	KMT2C	0.0442136546109806	bhaduri
48	0.422846160147797	8.4028272218367e-05	ZFR	0.00418498990316658	bhaduri
49	0.357955638609173	0.00103452849020211	ATP11B	0.0210690612836971	bhaduri
50	0.355717440788288	0.00111809643078904	MXD1	0.0221153073328273	bhaduri
51	0.326775809586772	0.00290637639125107	DNAJC25	0.0417915565865328	bhaduri
52	-0.506018507685996	1.44227446734148e-06	SNRNP40	0.000237606379332979	bhaduri
53	0.358086531100514	0.00102982148709536	ACAA1	0.0210690612836971	bhaduri
54	0.318458146105661	0.003762513522025	SFSWAP	0.0479033480665058	bhaduri
55	0.385169852670918	0.000384229343960938	GPBP1	0.010992169508564	bhaduri
56	0.337226522531355	0.00207989442685136	APPBP2	0.0335631859131227	bhaduri
57	0.323855305678012	0.00318473935683284	HAGH	0.0438933196639212	bhaduri
58	0.31775589394372	0.00384418180593521	BTBD1	0.0480734943553777	bhaduri
59	0.323113766229486	0.00325910790119846	PMS1	0.0443603046874925	bhaduri
60	0.338115917458665	0.00202042817123533	AP3D1	0.0330909289569889	bhaduri
61	0.324280035830891	0.00314283004782374	WDR3	0.0437931681693307	bhaduri
62	0.504694962757984	1.55206450274248e-06	SPEN	0.000242570078356263	bhaduri
63	0.387540375480756	0.000351016027458018	MAP2K4	0.0105159401428327	bhaduri
64	-0.323598504507135	0.00321032030061285	FOXJ2	0.0440866265921148	bhaduri
65	0.392920138924619	0.000285180411983253	YBX1	0.00910997601778573	bhaduri
66	0.440186678329809	3.9204078842474e-05	KDM4A	0.0023864393993166	bhaduri
67	0.543671343222823	1.56254264747259e-07	GOLGA5	5.35024368386163e-05	bhaduri
68	0.369521842363212	0.000686251838008028	EVI5	0.0163818330916208	bhaduri
69	0.448868325328437	2.63447935583232e-05	DHX8	0.00187897483297585	bhaduri
70	0.31816420183149	0.00379650761616338	ROCK1	0.0479033480665058	bhaduri
71	0.414042632755103	0.000121831031669743	KIF2A	0.00521446333595851	bhaduri
72	0.408641543093049	0.000152248771657323	SEL1L	0.00593661847348501	bhaduri
73	0.398762077661152	0.00022667840000143	HLTF	0.00781042524784801	bhaduri
74	0.331034679591858	0.00253943160456115	FAM50A	0.0382205385867809	bhaduri
75	0.318125929284287	0.00380095384409781	PDCD2	0.0479033480665058	bhaduri
76	0.410458623417326	0.000141309732796864	ALDH3A2	0.00567154118042213	bhaduri
77	0.318569918474261	0.00374965863273911	PVR	0.0479033480665058	bhaduri
78	-0.397200999718971	0.000241120812723812	IGF2BP2	0.00807939065753763	bhaduri
79	0.326497483349283	0.00293193227377418	DPP8	0.0419937018611028	bhaduri
80	0.440468520078077	3.87079423839145e-05	ZNF638	0.00238271306011546	bhaduri
81	0.322268258492204	0.00334579355796535	TMEM131	0.0450156189579433	bhaduri
82	0.388787132770255	0.000334624673996584	SLC46A1	0.0101564613655972	bhaduri
83	0.394380217366784	0.000269383728172256	PPP1R12B	0.00868371085922088	bhaduri
84	0.322798330956966	0.00329121037345239	DNAJC10	0.0445757627464992	bhaduri
85	0.337796462170247	0.00204160898959135	USP33	0.033257825594621	bhaduri
86	-0.362316730772232	0.000887778769164735	SNRPA	0.0192621623242337	bhaduri
87	0.327599358828944	0.00283192202738186	NEBL	0.0410433680148814	bhaduri
88	0.33529827328559	0.00221425968894985	PIK3C3	0.0349088394414726	bhaduri
89	0.339306765633473	0.00194320301273296	N4BP2	0.0320657762206553	bhaduri
90	0.329180552504186	0.00269374293429859	PCM1	0.0399008095159542	bhaduri
91	0.396903769029881	0.000243964798082308	ITCH	0.0081119821075072	bhaduri
92	0.327558060032558	0.00283561463788128	SDF4	0.0410433680148814	bhaduri
93	-0.483361805046423	4.85834403132868e-06	SAR1A	0.000554509120325712	bhaduri
94	0.32041864589255	0.00354264220839621	SENP1	0.0463047181445332	bhaduri
95	0.386700942442507	0.000362463629525602	LIPE	0.0107028166081013	bhaduri
96	0.316404935561796	0.00400574548544561	RIMS1	0.0494824726990164	bhaduri
97	0.322679648056022	0.00330336191702464	RFX3	0.0446851068207888	bhaduri
98	0.44290267048338	3.46598122353764e-05	RIF1	0.00222086293954982	bhaduri
99	0.339428429268036	0.00193546486241377	ME2	0.0319862571605848	bhaduri
100	0.400298841353271	0.00021324265571895	CCNT2	0.00764931943728554	bhaduri
101	0.409784036678175	0.000145283167699961	FAM135A	0.00572614269240456	bhaduri
102	0.368300069938142	0.000717178317881194	GSK3B	0.0168706769281802	bhaduri
103	0.359533319606672	0.000979073373379205	ERC1	0.0205906083533895	bhaduri
104	0.379111778901343	0.000482614785007401	PALB2	0.0126507421036509	bhaduri
105	0.436869522270879	4.55056750860749e-05	TNPO1	0.00269516584820607	bhaduri
106	0.374050287040758	0.000581933385418849	DIS3	0.0145656535377567	bhaduri
107	0.382802319656245	0.000420253303673264	PIBF1	0.0115696368048944	bhaduri
108	0.340425524742738	0.00187308495433253	APLP2	0.0311432349690766	bhaduri
109	0.363283820278252	0.000857917276165512	HADHA	0.0189520153123902	bhaduri
110	-0.326337575951621	0.0029467057530741	IGSF9	0.0420243864213352	bhaduri
111	0.324236020265594	0.00314715016681169	EPS15	0.0437931681693307	bhaduri
112	0.328072934959298	0.0027898853792047	DNAJA1	0.0408127825099411	bhaduri
113	0.534857924185752	2.69363511075976e-07	EIF2AK1	7.7668841864723e-05	bhaduri
114	0.327802734776289	0.0028138005078997	NOP14	0.0409439736587742	bhaduri
115	0.354512973923802	0.00116555815713537	DNM1L	0.0223660608191459	bhaduri
116	-0.489921172488449	3.44863670139368e-06	KHSRP	0.000439380376013611	bhaduri
117	-0.376688331884995	0.000528052966714516	TRMT6	0.0136138267206846	bhaduri
118	0.323380377102156	0.00323219287609705	ZBTB25	0.0442136546109806	bhaduri
119	0.44411070150885	3.28005817332225e-05	DHX32	0.00213223973049831	bhaduri
120	0.464599599018656	1.24644843261187e-05	CCNK	0.00112870541125027	bhaduri
121	-0.418850831410283	9.95854014974771e-05	TFAP4	0.00462354764494854	bhaduri
122	0.469487162107498	9.80369915817492e-06	USP48	0.00095909938996538	bhaduri
123	0.411657676102307	0.000134493898404763	EXOC1	0.00547825146773602	bhaduri
124	0.510957688792116	1.09384907964857e-06	OSBPL8	0.000203140751961176	bhaduri
125	-0.334572518988556	0.00226681941749636	PPP2R3C	0.0354822005107252	bhaduri
126	0.386189975497774	0.000369598431643083	SCFD1	0.0107704521689182	bhaduri
127	0.355663168481678	0.0011201967299187	HECTD1	0.0221153073328273	bhaduri
128	0.351073583807862	0.00131130834885183	BTAF1	0.02451878085046	bhaduri
129	0.515585785452442	8.4082509818686e-07	SH3GLB1	0.000180645501977126	bhaduri
130	0.37171006486911	0.000633883518205086	SPECC1L	0.0155727841008366	bhaduri
131	-0.331640461070457	0.0024907615582982	SNRPD3	0.0379045477698242	bhaduri
132	0.331868193668866	0.00247268250735138	SLC35E4	0.0377342370933831	bhaduri
133	-0.358699806498981	0.00100802543158136	TRIOBP	0.0208493019812367	bhaduri
134	0.449549162627339	2.55244807261614e-05	DDX17	0.00185786073581505	bhaduri
135	-0.580563155281686	1.33756707929123e-08	TOMM22	1.04683732055671e-05	bhaduri
136	0.325027892066703	0.00307023399910974	PPP6R2	0.0432266449446574	bhaduri
137	-0.333845164198267	0.00232061707305155	SBF1	0.0360666684672707	bhaduri
138	0.319665561965325	0.00362570696992359	TSPO	0.0470140488395891	bhaduri
139	0.345642785930116	0.00157526218138304	FAM118A	0.0276926367758553	bhaduri
140	-0.428212159284385	6.66626408938805e-05	COCH	0.00352606682057868	bhaduri
141	0.366466054254135	0.000765991179597979	NIN	0.0177066779638292	bhaduri
142	0.384348553317144	0.000396392335867909	DHRS7	0.0112318785201481	bhaduri
143	0.353550006819756	0.00120480904173014	PPM1A	0.0229984192861274	bhaduri
144	-0.332597290486658	0.00241559086568295	ERH	0.0371214994604321	bhaduri
145	0.355984723752032	0.00110780477553566	DICER1	0.0220294318067954	bhaduri
146	0.395803065867455	0.000254767497540179	TRIP11	0.00833279841954548	bhaduri
147	-0.673680344215469	5.50853641344307e-12	PABPN1	2.01190111606986e-08	bhaduri
148	0.368056323861573	0.000723498113055891	ARHGAP5	0.016975093843155	bhaduri
149	0.433989244913897	5.17287289283788e-05	CINP	0.00296749572182328	bhaduri
150	-0.397504389560056	0.000238249379867704	PSMA6	0.00800766397303813	bhaduri
151	-0.342877890932057	0.00172729555569074	TCFL5	0.0293881636703469	bhaduri
152	0.40143923198336	0.000203750718394939	CRNKL1	0.0074169322971872	bhaduri
153	-0.412617390525552	0.000129258815563086	ZNF516	0.0053444861966971	bhaduri
154	0.352499115793595	0.00124900705447334	LPIN2	0.0236362181275723	bhaduri
155	0.517355188035574	7.59587912235913e-07	SMCHD1	0.000175350550775407	bhaduri
156	0.55737395545952	6.49222299593197e-08	RNMT	3.00709397563878e-05	bhaduri
157	0.417547543988824	0.000105210849508677	XIAP	0.00475030395109657	bhaduri
158	0.433089903244717	5.38282888096691e-05	STAG2	0.00303037072950387	bhaduri
159	0.513902252637326	9.25680846284122e-07	EEA1	0.000191371415711983	bhaduri
160	0.367317794466993	0.000742957565059659	HTATSF1	0.0172470043227938	bhaduri
161	-0.347305417800493	0.00148976399945558	FGD1	0.026628620133825	bhaduri
162	-0.399150997691942	0.00022320638370236	RBM3	0.00781042524784801	bhaduri
163	0.412881846555691	0.000127849715121703	ARMCX3	0.00533278568757081	bhaduri
164	0.350066241868842	0.00135701467838276	FNDC3A	0.0249476675017447	bhaduri
165	0.371058710883888	0.000649077161333658	CDADC1	0.0156996433923463	bhaduri
166	-0.389947316424152	0.000320005456060123	STK24	0.00982156801694894	bhaduri
167	-0.738179089123637	3.75080230533126e-15	NUTF2	4.10975408595146e-11	bhaduri
168	-0.337997695693732	0.00202824345786529	USB1	0.0331199158984053	bhaduri
169	0.348206690042695	0.00144519127419334	SETD6	0.0259589521169449	bhaduri
170	0.340658376577878	0.00185878081751617	WDR59	0.0309994846537667	bhaduri
171	-0.380899553461729	0.000451419177892577	AXIN1	0.0120345497133065	bhaduri
172	0.511366434015935	1.06889371352627e-06	MLYCD	0.000203140751961176	bhaduri
173	0.325111124845171	0.00306224788377194	ZNF500	0.0432266449446574	bhaduri
174	-0.345384720843305	0.00158892288775091	UBE2I	0.0278112269665921	bhaduri
175	0.449291579291182	2.58319894061424e-05	EARS2	0.00186211255212567	bhaduri
176	0.433294332187209	5.33442010613188e-05	RBL2	0.00303037072950387	bhaduri
177	0.326357859408382	0.00294482812877725	CDIPT	0.0420243864213352	bhaduri
178	0.345104086600039	0.00160389961781037	TRIP4	0.027983961962338	bhaduri
179	0.354883693387432	0.00115075909887296	TMEM87A	0.0222712078510833	bhaduri
180	0.353627026039624	0.00120162620845716	ZNF106	0.0229776934835341	bhaduri
181	0.437548990487207	4.41428523395472e-05	SPG11	0.0026286588754588	bhaduri
182	0.439356151958114	4.07007182963694e-05	SLC30A4	0.00243717148285316	bhaduri
183	0.326319774481262	0.00294835450448003	MYEF2	0.0420243864213352	bhaduri
184	0.363159771317846	0.000861695859930988	NBN	0.0189849871080693	bhaduri
185	0.444568444675077	3.21206888507574e-05	SNX16	0.00210746339962724	bhaduri
186	0.362843986609478	0.00087138319620953	UBR5	0.0190573766085186	bhaduri
187	0.462688019850751	1.36781893512048e-05	SNRNP70	0.00119897536576921	bhaduri
188	0.328564084090864	0.00274688012649969	PPP1R37	0.040502690757745	bhaduri
189	-0.404012973080783	0.000183741505626205	DOT1L	0.00691840438881901	bhaduri
190	-0.385304719234172	0.000382265060827708	PTPRS	0.010992169508564	bhaduri
191	0.432540810515312	5.51488210754096e-05	PLEKHA4	0.00308298792103706	bhaduri
192	-0.350582706818581	0.00133340402374473	TNPO2	0.0247615234887588	bhaduri
193	0.324028131899127	0.00316762620671421	ATP13A1	0.0437931681693307	bhaduri
194	-0.33179258893208	0.00247867145445495	SIPA1L3	0.0377730224290166	bhaduri
195	0.344900143854756	0.00161486335084981	BRAT1	0.0280412959354379	bhaduri
196	0.48225933895247	5.14285708808378e-06	TAX1BP1	0.000575002909327898	bhaduri
197	-0.469610246899082	9.74413020964642e-06	CASP2	0.00095909938996538	bhaduri
198	0.328355671192928	0.00276505578415127	RBM28	0.0405928931911882	bhaduri
199	0.405414128673469	0.000173625931625271	C1GALT1	0.00656175390121049	bhaduri
200	0.396085691823487	0.000251952504962347	PHF14	0.00826539999063605	bhaduri
201	-0.324167947412268	0.00315384195913391	LIMK1	0.0437931681693307	bhaduri
202	0.359557719590822	0.000978237334137061	FKTN	0.0205906083533895	bhaduri
203	0.40310847451712	0.000190557153897966	BAG1	0.00705383356506761	bhaduri
204	0.537873310432793	2.23964508255924e-07	SETX	7.21758563811811e-05	bhaduri
205	0.326727222476554	0.0029108232362894	RAB11FIP2	0.0418006424639882	bhaduri
206	0.643226317403238	9.4548057153199e-11	CCSER2	2.0719261244552e-07	bhaduri
207	0.448815969418686	2.64088823837072e-05	TNKS2	0.00187897483297585	bhaduri
208	0.450303548131286	2.46434082259441e-05	CCDC6	0.00182788185436652	bhaduri
209	-0.346574344525947	0.0015268278881204	UBE2S	0.0269976228268657	bhaduri
210	0.359918968257081	0.000965935158083555	LGI1	0.0204714729731557	bhaduri
211	0.403900774600223	0.000184574567835181	NUFIP2	0.00692597102660986	bhaduri
212	0.321098409486933	0.00346912721043902	RPS6KB1	0.0455330100786697	bhaduri
213	0.378530859394952	0.000493168274502541	CCDC47	0.0128965269301297	bhaduri
214	0.455779001926558	1.90494947525224e-05	EZH1	0.0014908951000242	bhaduri
215	-0.38035987214715	0.000460636063051396	EFTUD2	0.0121912786059279	bhaduri
216	0.446752119565693	2.9054213034103e-05	SLAIN2	0.00198156536703558	bhaduri
217	0.422678473059604	8.4633097957444e-05	MAPK10	0.00419604006479508	bhaduri
218	0.441354682789296	3.71858114814564e-05	GRPEL1	0.00231502804774044	bhaduri
219	-0.348410991332175	0.00143525662195227	FRG1	0.0258228354790329	bhaduri
220	0.416968906740508	0.000107801518190245	CLCN3	0.00479055496135195	bhaduri
221	0.318192237234219	0.00379325360772274	STIM2	0.0479033480665058	bhaduri
222	0.431030702189839	5.89373581081572e-05	KLF3	0.00319691402371821	bhaduri
223	0.337256054336616	0.00207789488563326	FNBP4	0.0335631859131227	bhaduri
224	0.359565720359539	0.00097796333757309	UBE4A	0.0205906083533895	bhaduri
225	-0.335449085068951	0.00220347622524782	NDUFS8	0.0347888890490496	bhaduri
226	0.336362675515455	0.00213915509867517	CHKA	0.0339691629220056	bhaduri
227	0.409998241682207	0.000144010420656322	HPS5	0.00569715323943495	bhaduri
228	0.344573804098494	0.00163254780533806	GTF2H1	0.0282142370711185	bhaduri
229	0.381553340502324	0.000440479765480598	SLC11A2	0.0118889424903589	bhaduri
230	0.32316379808567	0.00325404184970676	CAND1	0.0443464384915882	bhaduri
231	0.355328353593996	0.00113323312692718	GNPTAB	0.0222712078510833	bhaduri
232	-0.401503965407295	0.00020322377138438	ATN1	0.0074169322971872	bhaduri
233	0.54889360016699	1.12323010974399e-07	HCFC2	4.43894803997863e-05	bhaduri
234	0.386391892204866	0.000366763752813808	CEP85L	0.01074500117535	bhaduri
235	0.352777033683131	0.00123717788455774	MAPK14	0.0234528686524206	bhaduri
236	0.3235457882892	0.00321559422604706	KCTD20	0.0440967032976191	bhaduri
237	0.425283279066066	7.56781440881116e-05	RNF8	0.00382122315563797	bhaduri
238	0.511721331199553	1.04766268766367e-06	FBXO9	0.000203140751961176	bhaduri
239	0.467683627271406	1.0716611675857e-05	FBXL4	0.00102106012289013	bhaduri
240	0.321545545594916	0.00342151585810813	ASCC3	0.0452873726452139	bhaduri
241	0.321505076062472	0.00342580094116834	ALDH5A1	0.0452873726452139	bhaduri
242	0.341354258916132	0.00181661730672951	ZBTB24	0.0304194955755861	bhaduri
243	-0.412286455673845	0.000131042352689702	SRF	0.0053978611218837	bhaduri
244	0.3294215448168	0.00267322206542401	SENP6	0.0397968670799605	bhaduri
245	0.336473074666673	0.00213149793470559	BTN2A1	0.0339459634746645	bhaduri
246	0.362183024378151	0.00089198084515992	IK	0.0193150871945005	bhaduri
247	0.326531176634398	0.00292882789700708	CLINT1	0.0419937018611028	bhaduri
248	0.629691554500888	3.02854300302762e-10	MSH3	4.74053509773909e-07	bhaduri
249	0.50263826208381	1.73842682279819e-06	LNPEP	0.000257619306109875	bhaduri
250	0.32681683983275	0.00290262591125192	RAD50	0.0417915565865328	bhaduri
251	0.357921804257824	0.00103574837341413	HMGXB3	0.0210690612836971	bhaduri
252	0.505894041028435	1.45227853062602e-06	XRN1	0.000237606379332979	bhaduri
253	0.479924569884508	5.79783246636937e-06	ACAP2	0.000610835099365473	bhaduri
254	0.369458558987584	0.000687823371485085	NKTR	0.016383653655135	bhaduri
255	-0.401653523804265	0.000202011124470348	FOXP1	0.00740279562147692	bhaduri
256	0.317687686675489	0.00385219750333318	STAM2	0.0480734943553777	bhaduri
257	0.387450407016754	0.000352226889880404	IFIH1	0.0105159401428327	bhaduri
258	-0.325942930721929	0.00298345162034269	INO80B	0.0423018730561783	bhaduri
259	0.318968671894476	0.00370411657431545	MRPL19	0.0477108039317993	bhaduri
260	0.338616330218299	0.00198764666968932	USP34	0.0326516410191692	bhaduri
261	-0.33339700109161	0.00235433303294771	CCT4	0.036372555276361	bhaduri
262	-0.467989459535994	1.05564009510309e-05	TXNDC9	0.00101461829140741	bhaduri
263	0.429652888736872	6.2603488959674e-05	SF3B1	0.0033298370317046	bhaduri
264	0.420887649369447	9.13488479886253e-05	KDM3A	0.00442880233367862	bhaduri
265	0.509759764998838	1.1701913579439e-06	RAB3GAP1	0.000206803011435344	bhaduri
266	0.360302685513304	0.000953021870501872	RMDN2	0.0203156821694339	bhaduri
267	-0.342521767869592	0.00174781068803958	SUMO1	0.0295536446124224	bhaduri
268	0.324591318797384	0.00311242872026657	CACYBP	0.0434985733264806	bhaduri
269	-0.337082364624477	0.00208967994904583	PAPPA2	0.0336098758747897	bhaduri
270	0.476388553219474	6.94046991158266e-06	CEP104	0.000704136377974178	bhaduri
271	0.321499278036364	0.00342641525261315	EDEM3	0.0452873726452139	bhaduri
272	-0.336556028624153	0.00212576056795284	CAPZA1	0.0339038697861125	bhaduri
273	0.51716005663678	7.68168881739486e-07	ASH1L	0.000175350550775407	bhaduri
274	0.39914300931657	0.00022327720330984	DOCK7	0.00781042524784801	bhaduri
275	0.320391126832604	0.00354564739648292	PRDM2	0.0463047181445332	bhaduri
276	0.337432697062605	0.00206597081556516	PHTF1	0.0334864529972595	bhaduri
277	0.32386892981471	0.00318338730850779	MTR	0.0438933196639212	bhaduri
278	0.417516050261712	0.000105350356860132	RLF	0.00475030395109657	bhaduri
279	0.374035272135573	0.000582253924389654	ZNHIT6	0.0145656535377567	bhaduri
280	-0.352056349126512	0.00126806447421343	RBBP5	0.0238322168850026	bhaduri
281	0.329125950390089	0.00269841196051127	BLZF1	0.0399008095159542	bhaduri
282	0.346509165950745	0.00153017241274298	SLC19A2	0.0269985493179144	bhaduri
283	0.516285891971635	8.07746873574025e-07	VAMP4	0.000180622091709196	bhaduri
284	0.346888191021231	0.00151081567326952	NENF	0.0268298336013196	bhaduri
285	0.359156929964615	0.000992052432802381	PROX1	0.0207046066785061	bhaduri
286	0.328950176333642	0.00271349169230162	CAMSAP2	0.0400697149225726	bhaduri
287	0.455578556640848	1.92313927456789e-05	ATF6	0.00149445652705251	bhaduri
288	0.595056097640414	4.67355169988921e-09	PHF3	5.12081059756861e-06	bhaduri
289	0.36479750919449	0.000813008006581526	HEATR1	0.0184815948716054	bhaduri
290	0.333791954842605	0.00232459727236131	FKBP15	0.0360773545513638	bhaduri
291	-0.413376555390379	0.000125251810500705	SET	0.00529878026122093	bhaduri
292	-0.320730623021627	0.00350873168839175	PPP6C	0.0459637046220071	bhaduri
293	0.509879176146223	1.16236163564413e-06	MAPKAP1	0.000206803011435344	bhaduri
294	0.352424159921347	0.00125221493117153	MLH3	0.0236560672428387	bhaduri
295	-0.321527922299813	0.0034233812976131	DNMT3A	0.0452873726452139	bhaduri
296	-0.319787408445585	0.00361215067442559	BCL11A	0.0468937617768734	bhaduri
297	0.37075905162505	0.000656178024265613	OGFRL1	0.0158364374710976	bhaduri
298	0.367427734232553	0.000740030889993881	AVPI1	0.0172294478797773	bhaduri
299	0.347209928866873	0.0014945584787679	DUSP1	0.0266708098564493	bhaduri
300	0.45026317426129	2.46898343019298e-05	GORAB	0.00182788185436652	bhaduri
301	0.445129970933483	3.13045797121493e-05	HSPH1	0.00207881381761224	bhaduri
302	0.389336388507952	0.000327628891102854	PAIP2	0.00999952579335367	bhaduri
303	0.318262273928941	0.00378513545920204	ZFP30	0.0479033480665058	bhaduri
304	-0.354876101336371	0.00115106045590203	RNF2	0.0222712078510833	bhaduri
305	0.383552599939701	0.000408515627866613	TRMT1L	0.011331913251986	bhaduri
306	0.462791034826213	1.36100610308826e-05	CRY2	0.00119897536576921	bhaduri
307	0.321980473555439	0.00337576503539072	LRIF1	0.0450526887853545	bhaduri
308	0.517808094280777	7.40018862871593e-07	POLK	0.000175350550775407	bhaduri
309	0.375585425655494	0.00054999878500654	FYTTD1	0.0139678539738299	bhaduri
310	0.562698815761668	4.56544012319534e-08	ZC3H7A	2.54926178314261e-05	bhaduri
311	0.415785062324855	0.000113286720658005	TRMT13	0.00496513039299903	bhaduri
312	0.459696387444433	1.58015777199957e-05	ZNF644	0.00133182990059994	bhaduri
313	-0.358696579684528	0.00100813900940753	CBX3	0.0208493019812367	bhaduri
314	0.318438798151573	0.00376474270563299	CLTA	0.0479033480665058	bhaduri
315	0.358042887865011	0.00103138876970555	EBPL	0.0210690612836971	bhaduri
316	0.46121890797681	1.46851525058532e-05	METTL8	0.00125707200005182	bhaduri
317	0.413186645532227	0.000126243273642997	PLA2G12A	0.00532018288194737	bhaduri
318	0.336562934952207	0.00212528353059934	FAM210B	0.0339038697861125	bhaduri
319	0.31900214660349	0.0037003159247199	VAPB	0.0477108039317993	bhaduri
320	0.433046735885298	5.39310296845172e-05	CHD6	0.00303037072950387	bhaduri
321	0.420547301877312	9.26797116760874e-05	STAU1	0.00447353128121097	bhaduri
322	0.395211734548817	0.000260751037955794	MCEE	0.00850312238952868	bhaduri
323	0.420212988218502	9.40044447184724e-05	AARS2	0.00451757324903641	bhaduri
324	-0.563947537729459	4.19984886823127e-08	RPS10	2.54926178314261e-05	bhaduri
325	0.388976558390751	0.000332196652787219	SSR1	0.010110774234971	bhaduri
326	0.323793457676739	0.00319088355874666	TM9SF2	0.043922752705009	bhaduri
327	0.385590300819427	0.000378136013290831	GRK4	0.0109320218934766	bhaduri
328	0.356240756658616	0.00109802693845134	GGA3	0.0218746930265661	bhaduri
329	0.369545602187847	0.000685662649393508	GTF2F1	0.0163818330916208	bhaduri
330	0.403443486957561	0.000188006025682094	TMX4	0.00702664600389547	bhaduri
331	-0.321762944628906	0.00339857853741914	SNRPB	0.0452873726452139	bhaduri
332	-0.338503053894179	0.00199502506674779	SNRPB2	0.0327237869107119	bhaduri
333	0.391979661869697	0.000295801534401371	TBC1D20	0.00942179480359252	bhaduri
334	-0.428007666085287	6.72581879621196e-05	EIF2S2	0.00352606682057868	bhaduri
335	-0.350866381173825	0.00132059435148148	KDM5C	0.0245666422906326	bhaduri
336	0.411219793880078	0.000136946962934005	THRA	0.00553700322091475	bhaduri
337	-0.430871550147004	5.93504107604156e-05	PRMT1	0.00320346034828509	bhaduri
338	0.526093151866476	4.55998230230804e-07	ATG14	0.000121862746552169	bhaduri
339	0.368608373192694	0.000709256756429497	ZNF484	0.0167721787398776	bhaduri
340	-0.363983544096982	0.000836884190882503	DGCR6L	0.0187137552642849	bhaduri
341	0.503021381009197	1.70218648271835e-06	SPECC1	0.000257619306109875	bhaduri
342	-0.382180941184942	0.000430207341589027	FOXP2	0.0117844546044774	bhaduri
343	-0.337015643139959	0.0020942230461318	STRIP2	0.0336098758747897	bhaduri
344	0.406708604826357	0.0001647395039399	CHN1	0.00628937541696685	bhaduri
345	0.488223781070367	3.77102043400685e-06	VPS13C	0.000459100787726812	bhaduri
346	0.386832021572699	0.000360653797853312	SOX15	0.0107028166081013	bhaduri
347	-0.343771075722532	0.00167679402547436	TXNDC17	0.0287521629688929	bhaduri
348	0.350454562493386	0.00133922732217197	PHF20L1	0.0247870165017538	bhaduri
349	0.418288406200465	0.000101977970687415	GNL3L	0.00468403214847795	bhaduri
350	0.337779194295891	0.00204275957152322	CDC16	0.033257825594621	bhaduri
351	0.346558195296165	0.00152765594164979	SLC27A1	0.0269976228268657	bhaduri
352	-0.426883172680332	7.06222328382538e-05	LSM7	0.00363290049393778	bhaduri
353	0.454496414895813	2.02417453133693e-05	TUBGCP2	0.0015618929816802	bhaduri
354	0.394885171367626	0.000264110573911059	OSBPL2	0.00856171466965524	bhaduri
355	-0.363121155437309	0.000862875201224654	ADRM1	0.0189849871080693	bhaduri
356	-0.325224091672819	0.00305143853403866	TRIM28	0.0431971731491752	bhaduri
357	0.370198798645204	0.000669644391995373	LRRC47	0.0160553470527206	bhaduri
358	0.396867440190176	0.000244314510858572	POLN	0.0081119821075072	bhaduri
359	0.344728222715379	0.00162415814071653	SYNE1	0.0281135872793538	bhaduri
360	0.322011630609248	0.00337250863832126	AAR2	0.0450526887853545	bhaduri
361	0.347443585716921	0.00148285121962274	ZNF227	0.0265483673421673	bhaduri
362	0.415682001717368	0.000113776254546924	ZNF141	0.00496671880904639	bhaduri
363	0.402235795061542	0.000197353187573366	ABCB7	0.00725637206792408	bhaduri
364	0.329130726043798	0.00269800330517716	TBC1D5	0.0399008095159542	bhaduri
365	0.375797353270793	0.000545718221861595	CAPN7	0.0139380758902972	bhaduri
366	-0.411861070950605	0.000133368323216701	ACLY	0.00545555906990777	bhaduri
367	-0.464902698492118	1.22815597967852e-05	THOC6	0.00112754808285334	bhaduri
368	-0.342671640017074	0.00173915039642263	TRAF7	0.0294785857983629	bhaduri
369	-0.431433338299979	5.79042731852252e-05	SNRPA1	0.00315650309099757	bhaduri
370	0.416926896787828	0.000107991884225055	DNAJB1	0.00479055496135195	bhaduri
371	-0.50840437356012	1.26262259158183e-06	RFX1	0.000219596122793049	bhaduri
372	-0.321367640344022	0.00344038899616525	DHX30	0.045308103643008	bhaduri
373	0.377370911393874	0.000514874880404533	EFR3A	0.0133684456506931	bhaduri
374	0.339571048112237	0.00192642923890226	IMMT	0.0319149797835966	bhaduri
375	-0.385641627730396	0.000377398258049144	SEC61G	0.0109320218934766	bhaduri
376	0.446571148586413	2.92975804928141e-05	GRSF1	0.00198156536703558	bhaduri
377	0.334875558499879	0.0022447382344105	ANKRD17	0.0353385011989021	bhaduri
378	0.328402396686237	0.00276097151709454	TRIM47	0.0405928931911882	bhaduri
379	0.32788694515032	0.00280632751846863	EIF5A	0.0409439736587742	bhaduri
380	-0.374942344869871	0.000563176328510172	GPS2	0.0142182558329169	bhaduri
381	0.386199290604675	0.000369467217521281	VPS13B	0.0107704521689182	bhaduri
382	0.333438892847577	0.00235116292155268	VPS4A	0.036372555276361	bhaduri
383	0.476739596448042	6.81823259774131e-06	PTPRA	0.000698199762368706	bhaduri
384	0.391879920215121	0.000296949005485183	PPP1R3D	0.0094309282698584	bhaduri
385	0.422508788593905	8.52492326815185e-05	ZMYM5	0.00420754884005134	bhaduri
386	0.369032887580912	0.000698479720237146	USPL1	0.0165654595122043	bhaduri
387	-0.324815904184051	0.00309065826153132	PIK3C2B	0.0434158238097419	bhaduri
388	0.316489362321528	0.00399547437735749	GPALPP1	0.0494671330539051	bhaduri
389	0.341440866995778	0.00181143049607078	MORC4	0.0304041292369124	bhaduri
390	0.359367431269042	0.000984774582667185	MACROD1	0.0205919372180999	bhaduri
391	0.35697140586635	0.00107055248543207	BTG1	0.0215893253584042	bhaduri
392	0.381354114483436	0.000443787302962196	KRAS	0.0118889424903589	bhaduri
393	0.376578561145705	0.000530200777051777	ZFC3H1	0.0136371124745454	bhaduri
394	-0.518080442144059	7.28481660754112e-07	RNF122	0.000175350550775407	bhaduri
395	-0.360430215471957	0.000948764936035529	COX16	0.0202643614115815	bhaduri
396	0.500445377035346	1.96025105820649e-06	ELP3	0.00028637961126358	bhaduri
397	0.38674508846201	0.000361853169960054	CAMK1	0.0107028166081013	bhaduri
398	0.329898574915167	0.0026330149246158	CDC73	0.0393587237776471	bhaduri
399	0.318830097573621	0.00371988707200226	CCNH	0.0477269351849282	bhaduri
400	-0.324107184984041	0.00315982585360853	BTF3L4	0.0437931681693307	bhaduri
401	0.444655950007814	3.19922201812581e-05	DZIP1	0.00210746339962724	bhaduri
402	0.565622153505612	3.75306453042382e-08	ARGLU1	2.41896047410905e-05	bhaduri
403	0.510437052283132	1.12643239754762e-06	APC	0.000205705329665487	bhaduri
404	-0.350915507553982	0.00131838733542404	MSI1	0.0245666422906326	bhaduri
405	0.555997840623411	7.10357538750795e-08	NAT10	3.11335502083698e-05	bhaduri
406	0.396974673090842	0.000243283579587055	COQ10A	0.0081119821075072	bhaduri
407	0.453755862703548	2.09615031410368e-05	REPS1	0.00160406268350194	bhaduri
408	-0.34878278923689	0.00141733531940062	SMYD5	0.0258166072550357	bhaduri
409	0.359369692608118	0.000984696663278111	STX6	0.0205919372180999	bhaduri
410	0.462393063965293	1.38750250476571e-05	CEP350	0.00120657658291412	bhaduri
411	0.371995649781081	0.000627324792670099	DNAJB2	0.0154905064462016	bhaduri
412	0.397939821630932	0.00023418319173822	REV1	0.00791958404899899	bhaduri
413	0.510967444477418	1.09324710845609e-06	GCC2	0.000203140751961176	bhaduri
414	0.397586798536117	0.000237474872571112	C2orf49	0.00800619131926668	bhaduri
415	0.463440800241213	1.31876044209788e-05	ANKRD36	0.00117717782602065	bhaduri
416	0.329798344881668	0.00264141767616021	ISCU	0.0394305360731436	bhaduri
417	0.502623091951063	1.73987666807801e-06	RAC1	0.000257619306109875	bhaduri
418	-0.390802468834575	0.000309607783065411	NMT1	0.00974684369946957	bhaduri
419	-0.536668448272789	2.41158383994524e-07	ATP6V1G1	7.42030068340585e-05	bhaduri
420	-0.324710251758953	0.0031008827876306	MRPL50	0.0434480469361489	bhaduri
421	0.350894100341358	0.00131934864961347	FAM8A1	0.0245666422906326	bhaduri
422	0.380245112170503	0.000462618045626999	NEK1	0.0122142311468314	bhaduri
423	0.351787996649386	0.00127974256594692	ALKBH8	0.0239694688804793	bhaduri
424	0.377710980698453	0.000508422230152822	ZNF280D	0.01323226217526	bhaduri
425	0.498166975215296	2.21880351072199e-06	RABGGTB	0.000317005188505148	bhaduri
426	0.38319132338252	0.000414129567795479	DBT	0.01142976744165	bhaduri
427	0.356882800901755	0.00107385071829244	PREB	0.0215893253584042	bhaduri
428	-0.377052959769351	0.000520975486450726	SIX3	0.0134948662057698	bhaduri
429	0.331079460131516	0.00253580483624516	EXOC6	0.0382184506062424	bhaduri
430	0.318234755108418	0.00378832339366247	CIR1	0.0479033480665058	bhaduri
431	0.456241257275489	1.86361201216897e-05	SENP7	0.0014908951000242	bhaduri
432	0.3188732225133	0.00371497281968362	USP8	0.0477269351849282	bhaduri
433	0.417691338377125	0.000104576055048916	SECISBP2L	0.00475030395109657	bhaduri
434	0.336853118599765	0.0021053266192705	FAM13A	0.0337252394259457	bhaduri
435	0.351885572809753	0.00127548505468946	HERC5	0.0239306331236857	bhaduri
436	0.37127251819432	0.000644053606252244	SCARB2	0.0156472181013433	bhaduri
437	-0.346707482964861	0.00152001663506362	PPP3CA	0.02694955059934	bhaduri
438	0.418243648536823	0.000102170638266517	TMEM117	0.00468403214847795	bhaduri
439	0.390571303974808	0.000312387450020644	VAMP1	0.00974684369946957	bhaduri
440	0.424475330341281	7.83570513823697e-05	TMTC3	0.00393834042200286	bhaduri
441	-0.355803816862164	0.00111476110198662	SNRPF	0.0221153073328273	bhaduri
442	-0.356253300212294	0.00109754992055167	NABP2	0.0218746930265661	bhaduri
443	0.327116983769515	0.00287532195295072	N4BP2L1	0.0415084356238222	bhaduri
444	0.4169311379668	0.00010797265142444	DENR	0.00479055496135195	bhaduri
445	0.363475796112183	0.000852099309250069	MFAP1	0.0189120778674653	bhaduri
446	-0.354822819231904	0.00115317743636774	ANP32A	0.0222712078510833	bhaduri
447	0.418965284313489	9.91049250465807e-05	UBE2Q2	0.00462354764494854	bhaduri
448	0.345608087440179	0.00157709275788388	SCAPER	0.0276926367758553	bhaduri
449	0.353773343734394	0.00119560057801251	NEIL1	0.0229024397435019	bhaduri
450	0.384191444136982	0.000398758852271389	GLYR1	0.0112318785201481	bhaduri
451	0.322197631929049	0.00335312689978616	ZSCAN32	0.0450247689227413	bhaduri
452	0.485781950593612	4.2847889617105e-06	TIGD7	0.000504821856488838	bhaduri
453	0.353485014576746	0.00120750079783439	NCOR1	0.0230097152032546	bhaduri
454	0.399170407873285	0.000223034392141257	C17orf80	0.00781042524784801	bhaduri
455	0.511959099642227	1.03366197666263e-06	ESCO1	0.000203140751961176	bhaduri
456	0.417265084101848	0.000106468191236334	RAB40B	0.00478103266957585	bhaduri
457	0.317386342688261	0.00388778988437118	TRIM65	0.0484624729955119	bhaduri
458	0.398413269983302	0.000229834536673355	TPGS1	0.00781145453786196	bhaduri
459	0.433101695523432	5.38002541293691e-05	IFNAR1	0.00303037072950387	bhaduri
460	-0.324236442518776	0.00314710869753675	AKT1	0.0437931681693307	bhaduri
461	0.354998084761887	0.0011462271240368	GPN2	0.0222712078510833	bhaduri
462	0.31786642216873	0.00383122411467018	NBPF3	0.048030575085173	bhaduri
463	0.383979297464062	0.000401974935067983	CTTNBP2NL	0.0112645508018923	bhaduri
464	0.364104500098146	0.000833296281843293	TOR1AIP1	0.018671630593368	bhaduri
465	0.317812079651272	0.0038375900460237	CGN	0.0480553990106077	bhaduri
466	0.33731681354406	0.00207378643580114	SNX27	0.0335631859131227	bhaduri
467	-0.412884344639077	0.000127836472543045	C1orf56	0.00533278568757081	bhaduri
468	0.33458733084643	0.00226573562142077	GABPB2	0.0354822005107252	bhaduri
469	0.321090882850883	0.00346993368765987	TP53BP2	0.0455330100786697	bhaduri
470	0.371850310595447	0.000630654866161965	JTB	0.0155282817270486	bhaduri
471	0.536026590846226	2.50821127098274e-07	CDC42BPA	7.42769483679942e-05	bhaduri
472	0.390776404251707	0.000309920059505568	ETAA1	0.00974684369946957	bhaduri
473	0.398952773180375	0.000224969834045992	HSPD1	0.00781042524784801	bhaduri
474	0.387473785495054	0.000351911877065232	VGLL4	0.0105159401428327	bhaduri
475	0.427315482429228	6.93108775416621e-05	POMGNT2	0.00360548508560363	bhaduri
476	0.448296206315104	2.70530585719854e-05	GOLGA4	0.00190013053059772	bhaduri
477	0.399396438696004	0.000221040519799848	TMF1	0.00781042524784801	bhaduri
478	-0.373495799624306	0.000593878116547969	NDUFS6	0.0147889148250366	bhaduri
479	0.458439926520337	1.67821490779639e-05	PIK3R1	0.00138257148456579	bhaduri
480	0.325181900614161	0.00305547163037572	HAPLN1	0.0431984550374539	bhaduri
481	0.329168423092964	0.00269477949412908	PPIP5K2	0.0399008095159542	bhaduri
482	-0.325043516111143	0.00306873346651489	RNF44	0.0432266449446574	bhaduri
483	0.385886201835463	0.000373900924209522	PNRC1	0.0108669295134317	bhaduri
484	0.327880173229296	0.0028069278137377	TBC1D32	0.0409439736587742	bhaduri
485	0.318357316169737	0.00377414361476596	SHPRH	0.0479033480665058	bhaduri
486	-0.318220640940391	0.00378995938628351	WTAP	0.0479033480665058	bhaduri
487	0.466152544396093	1.15534737677829e-05	ZMYM4	0.00108197788097092	bhaduri
488	0.380785783036387	0.000453348033993501	EGFR	0.0120566369137543	bhaduri
489	0.354928004087661	0.00114900166707203	SLC12A9	0.0222712078510833	bhaduri
490	-0.333363163772112	0.00235689643572295	GIGYF1	0.036372555276361	bhaduri
491	0.41439052110757	0.000120078916361944	NOM1	0.00520041378094001	bhaduri
492	-0.332849937173407	0.0023960852833559	NDUFB11	0.0369253255270472	bhaduri
493	-0.318057176979653	0.00380895264745249	CCDC120	0.0479033480665058	bhaduri
494	0.376397847980189	0.000533754067079874	DIAPH2	0.013696354362984	bhaduri
495	-0.338828438633782	0.00197389674953422	RBMX	0.0324744544814511	bhaduri
496	-0.342976024732274	0.00172168067348036	POLR2K	0.0293838865098509	bhaduri
497	0.337003401958385	0.00209505751779514	UTP23	0.0336098758747897	bhaduri
498	0.383883150858151	0.000403440301078571	ALAD	0.011276773925811	bhaduri
499	0.375550434420353	0.00055070848924838	FRA10AC1	0.0139678539738299	bhaduri
500	-0.358972850656944	0.000998456762084533	PDCD11	0.0207591854689947	bhaduri
501	0.354687180695881	0.0011585825020642	SESN3	0.0222712078510833	bhaduri
502	0.490775525729973	3.29635264951484e-06	NPAT	0.000424919246832166	bhaduri
503	0.407273100917264	0.000160997318710927	ATM	0.00620268653452075	bhaduri
504	-0.573084534311245	2.25623571007444e-08	MTA2	1.64810497835237e-05	bhaduri
505	-0.348916783783256	0.00141092631580782	CABLES2	0.0257658660705105	bhaduri
506	-0.445142926137688	3.12859809917449e-05	HMGA2	0.00207881381761224	bhaduri
507	0.323266511072189	0.00324366353577765	HNMT	0.0442600515087369	bhaduri
508	0.419915464687301	9.51981207965329e-05	CSNK1G3	0.00452922194850125	bhaduri
509	0.504989158684651	1.52700025554025e-06	SRFBP1	0.000242483214492095	bhaduri
510	0.557153499025355	6.58668024234104e-08	FER	3.00709397563878e-05	bhaduri
511	0.359093027346294	0.000994271438768675	ANKRD50	0.0207114679745026	bhaduri
512	-0.36285128842739	0.000871158084272339	UPF2	0.0190573766085186	bhaduri
513	0.322515917550592	0.00332019151635221	EPS8	0.0448222268744991	bhaduri
514	0.40609154929524	0.000168921821043695	VPS26B	0.00642665414297143	bhaduri
515	0.355508202263625	0.00112621351643855	VTI1A	0.0221941034165776	bhaduri
516	0.374636801805554	0.000569537797864646	ANKAR	0.0143458060947194	bhaduri
517	0.344364695292708	0.00164397116969602	INPP1	0.0283223146326404	bhaduri
518	0.362363651680122	0.000886308427146722	GUF1	0.0192621623242337	bhaduri
519	0.414697867468734	0.000118550403021585	PARP8	0.00515459034090282	bhaduri
520	0.492011758425592	3.08716043689856e-06	DST	0.000412512401306067	bhaduri
521	0.367405241101996	0.000740628817319989	BEND6	0.0172294478797773	bhaduri
522	0.505344425737424	1.4972415890007e-06	UHMK1	0.000241254060157068	bhaduri
523	-0.497660023515062	2.28054405257392e-06	SREK1IP1	0.000320357963898108	bhaduri
524	-0.399066329954378	0.000223958044415448	SRP19	0.00781042524784801	bhaduri
525	0.31883509615246	0.00371931716796386	TXNDC11	0.0477269351849282	bhaduri
526	0.337437288583358	0.00206566169267283	SMARCA5	0.0334864529972595	bhaduri
527	0.371076916298286	0.00064864802429751	TMEM87B	0.0156996433923463	bhaduri
528	0.419843998759275	9.5486928000711e-05	MIA3	0.00452922194850125	bhaduri
529	0.336559496898443	0.00212552099353693	NCAM2	0.0339038697861125	bhaduri
530	0.394373080328907	0.000269458947899525	MRPL39	0.00868371085922088	bhaduri
531	-0.407278204979479	0.00016096384337205	FLCN	0.00620268653452075	bhaduri
532	0.322501471804029	0.00332168004217334	DPH3	0.0448222268744991	bhaduri
533	0.396665129550577	0.000246270465928767	CYP2U1	0.00815222203982328	bhaduri
534	0.347098788985948	0.00150015634319204	HEATR3	0.0267271756948865	bhaduri
535	0.488902161418334	3.63891896710892e-06	MIER3	0.000453086762756959	bhaduri
536	0.348466784899416	0.00143255427681497	RRAGA	0.0258166072550357	bhaduri
537	0.370415911718642	0.000664396189779763	MCU	0.0159995363767404	bhaduri
538	0.409605088381742	0.000146354384159431	WHAMM	0.00574768812628991	bhaduri
539	0.34132369064469	0.0018184511820762	BACH1	0.0304194955755861	bhaduri
540	0.527602941985602	4.16906789860361e-07	UQCRB	0.000117129428115384	bhaduri
541	0.406914437078939	0.000163365791853825	SAMD8	0.00625873769700127	bhaduri
542	0.505886106982448	1.45291844622703e-06	AIFM1	0.000237606379332979	bhaduri
543	0.590846574212747	6.37689339078064e-09	ZFYVE9	6.35196553479849e-06	bhaduri
544	0.363394856256439	0.000854547860823765	RNF111	0.0189157190122141	bhaduri
545	0.553606840319375	8.29786972712347e-08	APPL1	3.49691379231123e-05	bhaduri
546	0.356913022564054	0.00107272471211692	PTPDC1	0.0215893253584042	bhaduri
547	-0.337010779917644	0.00209455453234769	EIF5B	0.0336098758747897	bhaduri
548	-0.357796396417893	0.0010402812954714	DEDD	0.0210690612836971	bhaduri
549	-0.383790111203768	0.000404862971942743	IGF2BP1	0.0112877444874723	bhaduri
550	0.419103712991057	9.8526665488888e-05	UBR1	0.00462354764494854	bhaduri
551	-0.4871972317007	3.97952071915372e-06	AMFR	0.000479160533184256	bhaduri
552	-0.456712627817652	1.82232341448885e-05	CTBP1	0.00149008937705629	bhaduri
553	0.345055275472139	0.00160651751467002	SSU72	0.0279850753708099	bhaduri
554	0.356806959716571	0.0010766811511357	DIP2A	0.0216065849322232	bhaduri
555	0.525164467736451	4.81739495107825e-07	TAOK1	0.000122753945299917	bhaduri
556	0.39911074761711	0.000223563424533229	PCYT1A	0.00781042524784801	bhaduri
557	0.482644639539029	5.04169002509169e-06	FBXO27	0.000569503068092058	bhaduri
558	0.383622865053987	0.000407431897553874	ZNF577	0.0113305362982178	bhaduri
559	0.456078065331842	1.87810890118064e-05	LARP4	0.0014908951000242	bhaduri
560	-0.33159253206468	0.00249458158127872	EIF4A1	0.0379100282747169	bhaduri
561	-0.456226193227047	1.86494581029775e-05	FLYWCH2	0.0014908951000242	bhaduri
562	-0.426616125460397	7.14437473773134e-05	ZFPL1	0.00365798663557581	bhaduri
563	0.348480023731199	0.00143191373347977	JAK1	0.0258166072550357	bhaduri
564	0.687272892069629	1.38573764875976e-12	LZIC	7.59176370873033e-09	bhaduri
565	-0.425583996306621	7.47029361711276e-05	RBBP4	0.00378944477605113	bhaduri
566	0.455850454954425	1.89850427451835e-05	MYSM1	0.0014908951000242	bhaduri
567	0.33064195875359	0.00257143787736701	B3GALT2	0.0386491698522775	bhaduri
568	0.490912018736848	3.27261741596838e-06	KCNT2	0.000424919246832166	bhaduri
569	0.439768598756793	3.99509511627949e-05	AGL	0.00241846724801516	bhaduri
570	0.36856925384806	0.000710257455079237	BROX	0.0167721787398776	bhaduri
571	0.317938786043028	0.00382276168819602	PPP1R21	0.0479793812343228	bhaduri
572	0.369276667926352	0.000692358605022113	DUSP19	0.0164559072347664	bhaduri
573	0.640701056441452	1.17998647759006e-10	CWC22	2.15485197249239e-07	bhaduri
574	0.346144560642033	0.00154900384959597	CHCHD4	0.0272868732797799	bhaduri
575	0.361531712018911	0.00091270977596447	PRKCI	0.0196861437307927	bhaduri
576	0.321692108031332	0.00340603723404355	PPP4R2	0.0452873726452139	bhaduri
577	0.373796080038924	0.000587381996713839	PTPN13	0.0146604659179807	bhaduri
578	0.526264992268696	4.51380103286142e-07	SLMAP	0.000121862746552169	bhaduri
579	0.43935393161291	4.07047897565144e-05	TTC14	0.00243717148285316	bhaduri
580	0.366242510796089	0.000772143237693137	ZNF148	0.0177738938138733	bhaduri
581	0.398434476219999	0.000229641506286631	TPRA1	0.00781145453786196	bhaduri
582	-0.317132044597807	0.00391805319594176	MEAF6	0.048728840939766	bhaduri
583	0.38651884739118	0.000364991669539018	ARHGEF3	0.0107217526089518	bhaduri
584	0.355257310581405	0.00113601689397748	PIGX	0.0222712078510833	bhaduri
585	0.491098128761721	3.24051301038971e-06	DNAJB14	0.000424919246832166	bhaduri
586	-0.504466172527509	1.57182399957057e-06	RNF123	0.000242570078356263	bhaduri
587	0.54873905614295	1.13434831723466e-07	TMEM184C	4.43894803997863e-05	bhaduri
588	0.375644140994394	0.000548809777457391	NIPBL	0.0139678539738299	bhaduri
589	0.324022574180181	0.00316817524694396	RNF180	0.0437931681693307	bhaduri
590	0.525201376730444	4.80690750449846e-07	AGGF1	0.000122753945299917	bhaduri
591	0.372308862467246	0.00062020280675779	CMYA5	0.0153745750082468	bhaduri
592	-0.320708327580029	0.00351114545665966	UBLCP1	0.0459637046220071	bhaduri
593	0.384577484386225	0.000392967007691812	MIOS	0.0111837389695563	bhaduri
594	0.398365175889759	0.000230272868096141	BAALC	0.00781145453786196	bhaduri
595	-0.323340200933275	0.0032362360059415	DCAF13	0.0442137629889041	bhaduri
596	0.33142037252439	0.00250834637900845	INTS8	0.0380664145080271	bhaduri
597	0.317176005988113	0.00391280651756485	PSIP1	0.0487188875147251	bhaduri
598	0.418545452108693	0.000100877965704305	KDM1B	0.00466379692076825	bhaduri
599	0.469181833968618	9.95294368945802e-06	ZHX1	0.000965083221286651	bhaduri
600	0.390270717750541	0.000316036150429044	VCP	0.00974684369946957	bhaduri
601	0.44709383395961	2.8599810420195e-05	BRWD3	0.0019708686966923	bhaduri
602	0.337482848676218	0.00206259662607387	ARHGAP12	0.0334864529972595	bhaduri
603	0.453635170460422	2.10810464930437e-05	WRN	0.00160406268350194	bhaduri
604	0.41125858195751	0.00013672801077562	SUGT1	0.00553700322091475	bhaduri
605	0.317687777377505	0.00385218683417849	GTF2A1	0.0480734943553777	bhaduri
606	0.333684959879337	0.0023326193423507	EML5	0.0361506508262187	bhaduri
607	0.348497447715814	0.0014310710917276	NSD1	0.0258166072550357	bhaduri
608	-0.331264574567121	0.00252086170232842	STK32C	0.0381210329367376	bhaduri
609	0.440292257544362	3.90175346013396e-05	CPSF2	0.0023864393993166	bhaduri
610	0.354694269933114	0.00115829943503391	R3HCC1L	0.0222712078510833	bhaduri
611	0.330259021077423	0.00260299473311734	GPR176	0.0390164340502964	bhaduri
612	0.458840931863264	1.64631816207439e-05	BTRC	0.00136656879559463	bhaduri
613	0.327807252913459	0.00281339910776599	NOLC1	0.0409439736587742	bhaduri
614	0.376693592210601	0.000527950241392179	COX11	0.0136138267206846	bhaduri
615	-0.396126785578065	0.000251545596173602	ANAPC16	0.00826539999063605	bhaduri
616	0.398797130967838	0.000226363441256571	TRIM44	0.00781042524784801	bhaduri
617	0.340549330771876	0.00186546722517325	TK2	0.0310637148726798	bhaduri
618	0.481707870166551	5.29097515341472e-06	COG1	0.000580255997126123	bhaduri
619	0.31984714811941	0.00360552073923018	MESP1	0.0468937617768734	bhaduri
620	0.341028844833566	0.00183622565082071	ANKDD1A	0.0306700067927478	bhaduri
621	0.378222559777856	0.000498854438995204	CLPX	0.0130141621144534	bhaduri
622	0.334220490495245	0.00229271511433835	MAP1A	0.0357852984441671	bhaduri
623	-0.334742271245445	0.00225442637925825	PBX3	0.0353893264148033	bhaduri
624	-0.364911486944353	0.000809714613980276	SNRPD1	0.0184449958947648	bhaduri
625	0.366179595149281	0.00077388281033096	KATNAL2	0.0177765910960091	bhaduri
626	0.425777414018321	7.40818667126674e-05	ZNF226	0.00377541866777068	bhaduri
627	-0.385428958242616	0.000380463713561387	RAB8A	0.010970370814453	bhaduri
628	0.435547698092924	4.82696724406823e-05	UBXN6	0.00281324894113062	bhaduri
629	0.449640210867234	2.54166045494804e-05	ZNF83	0.00185786073581505	bhaduri
630	0.389599257354668	0.000324328493163694	NUDT8	0.00992644497093464	bhaduri
631	0.354843210756265	0.00115236683302991	KCTD5	0.0222712078510833	bhaduri
632	-0.321523504903476	0.00342384902475793	SDHAF2	0.0452873726452139	bhaduri
633	-0.456196919998983	1.86754026533977e-05	CTNNB1	0.0014908951000242	bhaduri
634	0.356544827177864	0.00108651627342729	FADD	0.021724377386757	bhaduri
635	0.380416813378221	0.000459655536334082	RAB4A	0.0121912786059279	bhaduri
636	0.371978935786584	0.000627706932747423	HOOK3	0.0154905064462016	bhaduri
637	-0.34859023770076	0.00142659121899432	MMADHC	0.0258166072550357	bhaduri
638	0.384024074099106	0.000401294162130583	PCMTD1	0.0112645508018923	bhaduri
639	0.321651536069805	0.0034103158139791	POLR3D	0.0452873726452139	bhaduri
640	0.409995322808124	0.000144027694380166	FNTA	0.00569715323943495	bhaduri
641	0.360679057055719	0.000940508335039493	ING2	0.020166633712383	bhaduri
642	0.41383389997872	0.000122893614597245	TET2	0.00523947601222575	bhaduri
643	-0.32400937936602	0.00316947908718438	TCTN2	0.0437931681693307	bhaduri
644	0.341565876004113	0.00180396745544731	DDX19A	0.0303626288929895	bhaduri
645	0.481305114522204	5.40167123362824e-06	ZNF608	0.000580255997126123	bhaduri
646	-0.548001683016632	1.18884947185461e-07	HNRNPH1	4.4918012631417e-05	bhaduri
647	0.486356495725232	4.15830135874044e-06	PTPN9	0.000495244652040424	bhaduri
648	0.434159957730859	5.13388883574715e-05	MMGT1	0.00296063263017271	bhaduri
649	0.387539298570136	0.000351030498714806	DTWD2	0.0105159401428327	bhaduri
650	-0.602737346260347	2.62005722509002e-09	BOLA2B	3.18977411281237e-06	bhaduri
651	0.331367171601054	0.00251261375237212	MT1E	0.03807843552523	bhaduri
652	0.31674262260399	0.00396480402980931	TPST1	0.0491985931535907	bhaduri
653	0.364580166111409	0.000819321950721065	MAP3K2	0.0185207368001618	bhaduri
654	0.339542431823921	0.00192823917283389	TMEM192	0.0319149797835966	bhaduri
655	0.360448527440993	0.000948155105054877	PWWP2A	0.0202643614115815	bhaduri
656	0.362904690124788	0.000869513339601354	USP47	0.0190573766085186	bhaduri
657	0.316423032164467	0.00400354192919061	PDCD6IP	0.0494824726990164	bhaduri
658	-0.362047041455084	0.000896273004904799	ELP5	0.019369750127696	bhaduri
659	0.416075052938781	0.000111919710774214	NFXL1	0.00492491675081549	bhaduri
660	0.38139013373408	0.00044318763523906	KIAA0232	0.0118889424903589	bhaduri
661	0.326045033555581	0.00297390560085815	MTSS1	0.0422634029424161	bhaduri
662	0.386635505230969	0.000363370245342126	FEZ2	0.0107028166081013	bhaduri
663	0.492789353299925	2.96204524223803e-06	ZNF672	0.00040068061381731	bhaduri
664	0.32460856301	0.00311075228436182	NAIF1	0.0434985733264806	bhaduri
665	0.371432606568172	0.00064031546234487	GRIK1	0.0156472181013433	bhaduri
666	0.363457331155472	0.000852657339283369	ZNF440	0.0189120778674653	bhaduri
667	0.365133189641453	0.000803343255720443	ETFDH	0.0183512639630813	bhaduri
668	-0.326290982000222	0.00295102297812795	TBCA	0.0420243864213352	bhaduri
669	0.442014849650467	3.60882906192437e-05	CLSTN1	0.0022755811803455	bhaduri
670	0.431791323769246	5.69999029889647e-05	ZNF274	0.00315422316128734	bhaduri
671	0.441985266934885	3.61368189632306e-05	SLC25A33	0.0022755811803455	bhaduri
672	0.357815206210862	0.00103960026150186	ATF7IP	0.0210690612836971	bhaduri
673	-0.331245685775066	0.00252238284924111	RPS21	0.0381210329367376	bhaduri
674	0.420083358859529	9.45228084711276e-05	FUT9	0.00452264808916221	bhaduri
675	-0.341431632836189	0.00181198287776799	MRPL52	0.0304041292369124	bhaduri
676	-0.431541384024861	5.7629925422627e-05	RAD9A	0.00315650309099757	bhaduri
677	0.335477272645426	0.00220146597878794	CYP7B1	0.0347888890490496	bhaduri
678	0.412661162792317	0.000129024597021226	SSH3	0.0053444861966971	bhaduri
679	0.448376265699266	2.69528903081639e-05	DMXL1	0.00190013053059772	bhaduri
680	0.398385918677819	0.000230083723251061	OXSR1	0.00781145453786196	bhaduri
681	-0.649459668000723	5.4234867767786e-11	DCAKD	1.48562861532908e-07	bhaduri
682	0.444052810903816	3.28875161498781e-05	NOC3L	0.00213223973049831	bhaduri
683	0.479138438282568	6.03544373497005e-06	GOLGB1	0.000629812923848256	bhaduri
684	0.350278440078791	0.00134726845030622	ZNF483	0.0248558596569123	bhaduri
685	0.328328370161942	0.00276744466677171	ZNF449	0.0405928931911882	bhaduri
686	0.367414144532527	0.000740392087821175	MOB1B	0.0172294478797773	bhaduri
687	0.39357509344064	0.000277992020416021	NMNAT1	0.00891147631713721	bhaduri
688	-0.358686337449378	0.001008499593872	EIF1AX	0.0208493019812367	bhaduri
689	0.35506116289277	0.00114373501154939	LEMD3	0.0222712078510833	bhaduri
690	0.374427501575155	0.000573933271461615	PIGG	0.014423364347259	bhaduri
691	0.368287305212908	0.000717508026698183	DDX23	0.0168706769281802	bhaduri
692	0.512280037440752	1.01504379888731e-06	RALGAPA1	0.000203140751961176	bhaduri
693	0.344839563817462	0.00161813307288598	LIG4	0.0280536140500185	bhaduri
694	0.357834236694997	0.00103891164890237	DENND4A	0.0210690612836971	bhaduri
695	0.34925451730243	0.00139488851348714	ZNF266	0.0255581830138438	bhaduri
696	0.332390409598268	0.00243166911959255	THAP6	0.0372846944823872	bhaduri
697	-0.38504967194558	0.000385987523601686	NDUFA11	0.0110137117086033	bhaduri
698	0.480481684792227	5.63478920101321e-06	ATR	0.000599421216267007	bhaduri
699	0.441612972744883	3.67527579417821e-05	GK5	0.00230114267867489	bhaduri
700	0.485129455604661	4.43281867977656e-06	VCPIP1	0.000516706322067146	bhaduri
701	0.350273735153708	0.00134748385837418	GAL3ST3	0.0248558596569123	bhaduri
702	0.488397296114597	3.73680919512634e-06	PHYKPL	0.000459100787726812	bhaduri
703	0.350178943135236	0.00135183041479718	CLTB	0.0248941274872819	bhaduri
704	0.325933507454582	0.00298433402139507	SART1	0.0423018730561783	bhaduri
705	-0.390249603486014	0.000316293913251592	TOMM5	0.00974684369946957	bhaduri
706	0.364338317152404	0.000826400227525428	ZDHHC21	0.0185550559282707	bhaduri
707	0.39500578642372	0.000262865132582043	DNAJC30	0.00854662687745236	bhaduri
708	-0.350534542650665	0.00133559006861882	MEX3C	0.0247615234887588	bhaduri
709	0.449482741615603	2.56034472125648e-05	ZNF843	0.00185786073581505	bhaduri
710	0.411848274242474	0.000133438882060352	PFN4	0.00545555906990777	bhaduri
711	0.344990664430932	0.00160998874370196	VSIG10	0.028001026451972	bhaduri
712	0.402591882114036	0.000194553612907596	PNMA1	0.00717752167214993	bhaduri
713	0.427164287635402	6.97669163358163e-05	ANKLE2	0.0036058306711865	bhaduri
714	0.388095864458217	0.000343624020134316	FAM210A	0.0104007966536235	bhaduri
715	0.348998279848869	0.00140704115951913	CHD9	0.0257378129964125	bhaduri
716	0.322405145650645	0.00333162097895047	NAP1L5	0.0449010714223373	bhaduri
717	0.38228830000509	0.000428472249421346	JUN	0.0117663419471421	bhaduri
718	-0.390365711033653	0.000314878856838971	SOX12	0.00974684369946957	bhaduri
719	-0.363595908475735	0.000848477490266291	UBE2N	0.0189040243193879	bhaduri
720	0.364505849420942	0.000821491109325421	IMP3	0.0185207368001618	bhaduri
721	0.400815466774036	0.000208893221626012	ZNF713	0.00755393739061457	bhaduri
722	0.375175457183869	0.000558366601142739	NSUN3	0.0141293830224503	bhaduri
723	-0.384271110998062	0.000397557227028681	PFAS	0.0112318785201481	bhaduri
724	0.416549621531481	0.000109715482183613	FBXO34	0.00484738926728164	bhaduri
725	0.371506043715595	0.0006386072990826	SNX18	0.0156472181013433	bhaduri
726	0.345392128533619	0.00158852927445802	MRFAP1	0.0278112269665921	bhaduri
727	0.332163724182226	0.00244939676530117	KLHL28	0.0374832965885543	bhaduri
728	0.4360540776069	4.71928664826035e-05	C14orf28	0.00276519913395661	bhaduri
729	0.35476886465163	0.00115532473102857	ZNF784	0.0222712078510833	bhaduri
730	0.36463254509173	0.000817796243367258	ZNF771	0.0185207368001618	bhaduri
731	0.400077071373481	0.000215135180769766	SOCS4	0.00765954192878421	bhaduri
732	0.343776550357975	0.00167648863595693	EXOC3	0.0287521629688929	bhaduri
733	0.472256652795869	8.54250417666568e-06	PAK2	0.00085091107512478	bhaduri
734	-0.431837159545456	5.68850613772198e-05	SHISA2	0.00315422316128734	bhaduri
735	0.403354324621536	0.000188681906792392	ZNF678	0.00702664600389547	bhaduri
736	0.446238427819476	2.97499844343233e-05	SETD2	0.00199981950580908	bhaduri
737	-0.345191758229465	0.00159920717706697	COPG1	0.0279465917689359	bhaduri
738	0.348597661687596	0.00142623333951786	ZNF708	0.0258166072550357	bhaduri
739	0.498092742052146	2.22774477638919e-06	ERCC6L2	0.000317005188505148	bhaduri
740	0.324115639151185	0.00315899267837502	TSEN54	0.0437931681693307	bhaduri
741	0.603095780366794	2.54929216219545e-09	PGBD4	3.18977411281237e-06	bhaduri
742	0.359395617973749	0.000983803747980866	IGIP	0.0205919372180999	bhaduri
743	-0.353088029720992	0.00122406116282406	PAQR7	0.0232491314989748	bhaduri
744	-0.49445562692368	2.70982419514934e-06	AFMID	0.000375842325395586	bhaduri
745	0.321318523133621	0.00344561595688201	PRR14L	0.0453224658338009	bhaduri
746	0.400919837942316	0.000208024510717573	ZNF438	0.00754743233090213	bhaduri
747	0.334496191633855	0.00227241174251112	RBM12B	0.0355189949539149	bhaduri
748	-0.390460988175247	0.000313722014446436	IQGAP3	0.00974684369946957	bhaduri
749	0.43048070370384	6.03762223274275e-05	TOB2	0.003242854255106	bhaduri
750	0.475995652335744	7.0797190570176e-06	TSPYL2	0.000711674144107724	bhaduri
751	0.320334078282066	0.00355188456603838	PRKD1	0.0463309514167649	bhaduri
752	0.459208585317159	1.61757302083471e-05	XPOT	0.0013529578312432	bhaduri
753	0.477422726880581	6.58612540414745e-06	RBM43	0.000680794113709846	bhaduri
754	0.434689442453554	5.01470538912757e-05	F8	0.00290720248405665	bhaduri
755	0.39023411742523	0.000316483089672049	BRF1	0.00974684369946957	bhaduri
756	0.364518200197805	0.00082113025269209	C6orf120	0.0185207368001618	bhaduri
757	-0.364389835248488	0.000824887782937168	DDX51	0.0185550559282707	bhaduri
758	0.581350341333537	1.26497478692592e-08	ZBTB37	1.04683732055671e-05	bhaduri
759	-0.322928656687354	0.00327791277611748	CDK10	0.0444950901454566	bhaduri
760	0.461434751432179	1.45329860805256e-05	BRWD1	0.00125384195656944	bhaduri
761	0.342770060741749	0.00173348427143035	LAMP1	0.0294477320342052	bhaduri
762	0.381471078405554	0.00044184273059146	BICD2	0.0118889424903589	bhaduri
763	-0.41021084747452	0.00014275736482999	NDUFA13	0.0056879725325171	bhaduri
764	0.390718459076055	0.000310615329686803	BLOC1S4	0.00974684369946957	bhaduri
765	-0.463398629787695	1.32146456694844e-05	ZNF749	0.00117717782602065	bhaduri
766	0.333878692421542	0.00231811221887645	ZNF555	0.0360666684672707	bhaduri
767	0.331191528588406	0.00252674878678222	RGS7BP	0.038134416607125	bhaduri
768	0.418926108348855	9.92691447182833e-05	SMYD4	0.00462354764494854	bhaduri
769	0.331990487370901	0.00246302263053779	ZSCAN30	0.0376392454153452	bhaduri
770	0.365374804958073	0.000796451627296474	HEXIM1	0.0182567374064591	bhaduri
771	0.515874638002457	8.2702548086506e-07	FNBP1	0.000180645501977126	bhaduri
772	-0.354924295209964	0.00114914867362042	MCRS1	0.0222712078510833	bhaduri
773	0.318204035974913	0.0037918848968232	UBQLN2	0.0479033480665058	bhaduri
774	0.323033611081013	0.00326723882268129	ZC3H6	0.0444158012160284	bhaduri
775	0.360221231252219	0.000955749876252686	ZNF383	0.0203342745516518	bhaduri
776	0.544601278308305	1.47394366776132e-07	CHM	5.22926605539306e-05	bhaduri
777	-0.327668371796102	0.00282576104536492	SUMO2	0.0410433680148814	bhaduri
778	0.348481002720385	0.00143186637666848	PTAR1	0.0258166072550357	bhaduri
779	0.536490641333815	2.43799237567409e-07	FSIP2	7.42030068340585e-05	bhaduri
780	0.417523418066792	0.000105317704458788	ZNF573	0.00475030395109657	bhaduri
781	0.36511287904038	0.000803925043559277	ZNF699	0.0183512639630813	bhaduri
782	0.372762365666828	0.000610021526184644	WDSUB1	0.0151564758784697	bhaduri
783	0.428035670967823	6.71763383800191e-05	ACADSB	0.00352606682057868	bhaduri
784	0.363583743873511	0.00084884365840457	ASB13	0.0189040243193879	bhaduri
785	0.427275510624507	6.94311721330991e-05	ZNF605	0.00360548508560363	bhaduri
786	-0.318761357651702	0.00372773223239788	TRAPPC2	0.0477716515443082	bhaduri
787	0.380954610502634	0.00045048844407547	NF1	0.0120345497133065	bhaduri
788	0.357423567199036	0.00105386389840778	WDR5B	0.0213047725735314	bhaduri
789	0.384223058925316	0.000398281604757528	ZNF470	0.0112318785201481	bhaduri
790	0.541754348414141	1.76136855472377e-07	ZNF441	5.8482773497298e-05	bhaduri
791	0.362648816092253	0.000877419856685854	ZMYM1	0.0191131001385823	bhaduri
792	-0.465638583245521	1.18478438685103e-05	PCBP2	0.00110014258701074	bhaduri
793	0.403288620728489	0.000189181397385157	RPF2	0.00702664600389547	bhaduri
794	-0.400520658422419	0.000211365076238935	CDC42SE1	0.00761818138273032	bhaduri
795	0.346983947281102	0.00150596055492864	NMB	0.0267870288966772	bhaduri
796	0.335690187647038	0.00218633474860144	ZNF460	0.0346681184376642	bhaduri
797	0.379461338580078	0.000476364344740409	TXNRD3	0.0125168444252294	bhaduri
798	0.326953508817704	0.00289016454496996	KLHDC1	0.0416678064726787	bhaduri
799	0.398768449811502	0.000226621115378082	ZNF181	0.00781042524784801	bhaduri
800	0.381944516720984	0.000434051049683589	ZNF790	0.011816044658328	bhaduri
801	0.358553050706983	0.00101320272719287	ZNF347	0.0209070852765579	bhaduri
802	0.409202385516375	0.000148791763949978	NOL8	0.00582254056285682	bhaduri
803	0.481476129571139	5.35440531447988e-06	MAK16	0.000580255997126123	bhaduri
804	0.466564837284809	1.13222976346081e-05	ZNF770	0.00106946909640001	bhaduri
805	0.336407757758074	0.00213602526066483	MIER1	0.0339686919899921	bhaduri
806	0.319340648085669	0.00366207807713192	MAN1A2	0.0473735413118471	bhaduri
807	-0.318955907946862	0.00370556668303014	SVIP	0.0477108039317993	bhaduri
808	0.376298613781397	0.00053571451187316	HELZ	0.0137145418378369	bhaduri
809	-0.342645097795739	0.00174068130067909	UCKL1	0.0294785857983629	bhaduri
810	0.398547503681809	0.000228615185268817	UVRAG	0.00781145453786196	bhaduri
811	0.359820546277238	0.000969272875037628	ITSN2	0.0205025538451492	bhaduri
812	0.414264112169428	0.000120712853269192	ZNF480	0.00520728635145882	bhaduri
813	0.396178171432378	0.000251037625885259	ZNF808	0.00826539999063605	bhaduri
814	0.332373134622084	0.0024330160221691	LRBA	0.0372846944823872	bhaduri
815	-0.412853055473492	0.000128002430941966	MDM4	0.00533278568757081	bhaduri
816	0.414113364757609	0.000121472891972196	CEP290	0.00521446333595851	bhaduri
817	0.387284496124138	0.000354469894245849	COLGALT2	0.0105541484544885	bhaduri
818	0.334828169544314	0.00224817846307798	OPA1	0.0353418815207252	bhaduri
819	0.321367670923811	0.00344038574412804	ZNF277	0.045308103643008	bhaduri
820	0.49373689251878	2.81603260162378e-06	LTN1	0.000385690865199898	bhaduri
821	0.318362250781615	0.0037735736937763	RUNDC1	0.0479033480665058	bhaduri
822	0.327185677002823	0.0028691053899935	SMC5	0.0414733347732965	bhaduri
823	0.341717793587788	0.00179493528426865	DCLRE1A	0.0302570860149717	bhaduri
824	0.340166167240746	0.00188913402248288	SGMS1	0.0313624870974923	bhaduri
825	0.410360975832144	0.000141878612710675	ZNF525	0.00567359109295936	bhaduri
826	0.391328553052396	0.000303366278830667	CHML	0.00960689109002201	bhaduri
827	0.407221417661111	0.000161336648931132	TCEAL6	0.00620268653452075	bhaduri
828	-0.562413200194982	4.65321124968989e-08	MRPL53	2.54926178314261e-05	bhaduri
829	0.322070098407954	0.00336640541374248	ATXN2	0.0450374897660273	bhaduri
830	0.31987769908766	0.00360213437630129	ZNF155	0.0468937617768734	bhaduri
831	-0.358060716485479	0.00103074826051475	FBXO48	0.0210690612836971	bhaduri
832	0.361072324235056	0.000927592706277973	ZNF425	0.0199286927111525	bhaduri
833	-0.370235726132261	0.000668749096761491	SYCE1L	0.0160553470527206	bhaduri
834	0.349363667550436	0.00138974070568097	SDHAF1	0.0255065140906975	bhaduri
835	-0.430008287048056	6.16380933909138e-05	CCDC85C	0.00329448092333777	bhaduri
836	0.324996550723596	0.00307324599907713	ITSN1	0.0432266449446574	bhaduri
837	-0.383371537121115	0.000411320421504881	RAB12	0.0113809036829015	bhaduri
838	0.32224374642301	0.00334833708594723	SLC48A1	0.0450156189579433	bhaduri
839	0.318097956461027	0.00380420645939577	ZNF580	0.0479033480665058	bhaduri
840	0.381911165652298	0.000434595783271531	DENND1B	0.011816044658328	bhaduri
841	0.390217905789313	0.000316681240942883	C1orf220	0.00974684369946957	bhaduri
842	-0.421658489046697	8.83998085094375e-05	NRAS	0.00434348296788299	bhaduri
843	-0.36718271451394	0.000746567922517078	PPP1CB	0.0172941748985616	bhaduri
844	-0.387831750758787	0.000347120641533948	ZNF90	0.0104776883451446	bhaduri
845	0.410683692377878	0.000140006530504951	ZNF891	0.00563989542184832	bhaduri
846	0.571401495709794	2.53342597177503e-08	CCDC7	1.73492177329619e-05	bhaduri
847	-0.431677229037982	5.72867033947413e-05	CKLF	0.00315422316128734	bhaduri
848	-0.381399115058373	0.000443038224935346	PAM16	0.0118889424903589	bhaduri
849	0.329256619320242	0.00268725053077682	ZNF630	0.0399008095159542	bhaduri
850	0.34370494283017	0.00168048705885227	ERCC6	0.0287704635997568	bhaduri
851	0.413497512269108	0.000124624087866427	NOL7	0.00529265942152111	bhaduri
852	0.332656683490812	0.00241099265828921	HCG11	0.0371028743776333	bhaduri
853	-0.319156075394616	0.00368288388556182	RPL41	0.0475865079411566	bhaduri
854	0.344394933669896	0.00164231483418353	MBNL1-AS1	0.0283223146326404	bhaduri
855	0.328525860947611	0.00275020552375306	ZNF688	0.040502690757745	bhaduri
856	0.419672329959726	9.61839922686309e-05	ZNF879	0.00454262070382495	bhaduri
857	-0.382009071125868	0.00043299843776968	FAM133B	0.011816044658328	bhaduri
858	0.335551279194979	0.00219619591555194	PPP1R3E	0.0347741598940789	bhaduri
859	0.319381140168033	0.00365752768448248	ALKBH6	0.0473706038284569	bhaduri
860	-0.355709010332748	0.00111842244890629	PPIL3	0.0221153073328273	bhaduri
861	-0.452846831312434	2.18776740793236e-05	RPL36A	0.00165319775784241	bhaduri
862	-0.440931796149696	3.79051004169951e-05	RPP21	0.00234647562298878	bhaduri
863	-0.558909609138735	5.86907487513759e-08	HYPK	2.92306606394921e-05	bhaduri
864	-0.371366516403182	0.000641856295501794	EIF6	0.0156472181013433	bhaduri
865	0.48925452745112	3.57203145862156e-06	KCTD7	0.000449870674622028	bhaduri
866	0.517602294159554	7.48851232832957e-07	TTC4	0.000175350550775407	bhaduri
867	0.328264400601321	0.00277304934580513	NFS1	0.0406207241737791	bhaduri
868	0.366297754336603	0.000770618729596213	UBE2V1	0.0177738938138733	bhaduri
869	0.484018988034944	4.69584823465263e-06	N4BP2L2	0.000541604306390409	bhaduri
870	-0.342919090030059	0.0017249362752294	ZCCHC3	0.0293881636703469	bhaduri
871	0.407800292878773	0.000157573426745572	USP51	0.00612245403138736	bhaduri
872	0.318028170738703	0.00381233179830182	GLI4	0.0479033480665058	bhaduri
873	0.33900603514649	0.0019624499925885	ATXN7L3B	0.0323346835620935	bhaduri
874	0.356670034455122	0.00108180841863969	ZNF260	0.0216697894753841	bhaduri
875	0.423742041766663	8.08642536482725e-05	BRK1	0.00404579738458503	bhaduri
876	0.361220926591019	0.000922754433445585	CCPG1	0.0198636941596528	bhaduri
877	0.420947886584896	9.11151538155813e-05	TXNIP	0.00442880233367862	bhaduri
878	0.316644510718077	0.00397666061490773	ZNF595	0.0492898985945068	bhaduri
879	0.367885100518471	0.0007279678492464	JMJD1C-AS1	0.0170434694961385	bhaduri
880	0.316891813897531	0.00394683495280159	SYNRG	0.0490311457798719	bhaduri
881	0.322896463360337	0.00328119310372629	KLF5	0.0444950901454566	bhaduri
882	0.324757907385008	0.00309626716990285	BVES	0.0434389236627728	bhaduri
883	0.514546726023375	8.92284328148888e-07	G0S2	0.000188014603529372	bhaduri
884	0.588199197109566	7.73574991952256e-09	DMGDH	7.06338432235072e-06	bhaduri
885	0.347550293006297	0.00147753232163507	SLC47A1	0.0264964347760319	bhaduri
886	-0.446650887697116	2.91901151261791e-05	DOCK5	0.00198156536703558	bhaduri
887	0.322091552196595	0.00336416841165548	THNSL2	0.0450374897660273	bhaduri
888	-0.161198896633277	0.0113410957949997	TSPAN6	0.0344508973179406	braun
889	-0.283398183580613	6.32574344371654e-06	DPM1	9.87338616991484e-05	braun
890	0.162473175262251	0.0107016152215072	NIPAL3	0.0329467822371605	braun
891	-0.184198670170299	0.00374143950565822	LAS1L	0.014399351128731	braun
892	0.259053729917515	3.90834863129653e-05	RAD52	0.000408234279819981	braun
893	0.208791364435886	0.000986074565755721	HS3ST1	0.00507249719107297	braun
894	0.197398730721757	0.00186469367103134	HECW1	0.00831560787687849	braun
895	-0.190842803134301	0.00264987245447792	SNX11	0.0109939484580777	braun
896	-0.209716712325116	0.00093494969421571	ARF5	0.00485969819711648	braun
897	-0.224310769894972	0.000391801942039002	POLDIP2	0.00246015695067126	braun
898	-0.158404652081796	0.0128625853110651	AK2	0.038039230027892	braun
899	-0.223646599389648	0.000408126500838268	FKBP4	0.0025379353403433	braun
900	0.248390772431988	8.21955828670536e-05	RBM6	0.000726890235249642	braun
901	0.178613075102928	0.00495725801585371	CAMKK1	0.0179737511845497	braun
902	-0.246975143079215	9.05017211696605e-05	NDUFAB1	0.000783895145340687	braun
903	0.152142478898358	0.0169391385747214	PDK4	0.0473304350966453	braun
904	0.255276576789099	5.1047060935236e-05	ARX	0.000502536070680485	braun
905	0.214561246077263	0.000704913380129616	CDC27	0.00388517902720332	braun
906	-0.33951551901452	4.73337500096147e-08	HCCS	2.43041777525403e-06	braun
907	0.203474902199712	0.00133309324057546	UPF1	0.00644602940731918	braun
908	-0.176357386442819	0.00554154431892651	SKAP2	0.0195490377313385	braun
909	-0.21358265776285	0.000746670370405599	RPAP3	0.00406623620702492	braun
910	-0.330690067752371	1.0937918927933e-07	CIAPIN1	4.48864335930195e-06	braun
911	0.203936527744236	0.00129902470585837	COPZ2	0.0063175382610254	braun
912	0.250013787910525	7.35551181860255e-05	CREBBP	0.00066772446558764	braun
913	-0.163095740589916	0.0104009375996787	WDR54	0.0322111569473372	braun
914	0.24091869644004	0.000135757835882976	SOX8	0.00105796487039101	braun
915	-0.197960749644159	0.001808426191512	ZNF195	0.00812790974470486	braun
916	0.161133118196809	0.0113750023899121	MYCBP2	0.0345251803840074	braun
917	-0.153244582640856	0.0161489732262866	GDE1	0.0455920089208271	braun
918	0.226656268913092	0.000338879378628482	OSBPL7	0.00219320812264163	braun
919	-0.209599320689235	0.000941297515702856	TAC1	0.00488573987662539	braun
920	-0.17601441568535	0.0056355986027148	RALA	0.0197787488436727	braun
921	0.220367102901552	0.000498396364428395	PHTF2	0.00296951004080583	braun
922	0.20876647234222	0.000987484709774119	FARP2	0.00507736741670344	braun
923	-0.168860052028652	0.0079529024743441	GGCT	0.0260741928220791	braun
924	-0.169161666312491	0.00784025393527053	PAF1	0.0257974962068346	braun
925	0.179600567710147	0.00471937130884084	VPS41	0.0173291392194937	braun
926	-0.216357178197237	0.000633840472492917	ELAC2	0.00357804742766867	braun
927	-0.376988229401079	9.98682802588276e-10	PNPLA4	1.11658851713875e-07	braun
928	0.258361433255871	4.10566444688822e-05	MARK4	0.000422005303419834	braun
929	-0.257249977606526	4.44221255277897e-05	CCDC124	0.000448602054753909	braun
930	-0.283076315006527	6.48734554760249e-06	TRAPPC6A	0.000100480773411409	braun
931	0.17373420395618	0.00629813994813213	ST7L	0.0215652248161512	braun
932	-0.247832855885393	8.53797658587565e-05	RPUSD1	0.000749604242399355	braun
933	-0.19145569849173	0.00256542751642509	CACNA2D2	0.0107083387799885	braun
934	0.210988741601299	0.000868648964182664	CDKL5	0.0045913105164252	braun
935	-0.264715170793125	2.59903887236217e-05	CAMK1G	0.000292980132967822	braun
936	-0.268321108862909	1.99457977123751e-05	CDK11A	0.000237550114711407	braun
937	0.153698629195845	0.0158329232115592	SPAG9	0.0448619962836965	braun
938	-0.294722287138509	2.55247547712616e-06	SS18L2	4.98528944792716e-05	braun
939	0.628779217345642	1.77407350750874e-28	NFIX	1.94385234217732e-24	braun
940	0.212106442051503	0.000813997025218818	ST3GAL1	0.00435922062821241	braun
941	0.267731870545357	2.08329054208204e-05	PKD1	0.000246029914909526	braun
942	0.217276007576532	0.000600097165595185	HEATR5B	0.00342640158594395	braun
943	-0.221178899791305	0.000474472052614943	RPS20	0.00285647817609996	braun
944	-0.30909915585509	7.61576779512366e-07	CSDE1	1.96343453485106e-05	braun
945	0.179586409229276	0.00472270821471397	UBE3C	0.0173297769285402	braun
946	0.232181084872733	0.000239348381089283	RANBP9	0.00165745786839323	braun
947	-0.269038814949113	1.8913546041912e-05	UQCRC1	0.00022874758619898	braun
948	-0.231093515538231	0.000256474458181489	STARD3NL	0.00174546002378545	braun
949	0.245657918465699	9.89324653575275e-05	SCMH1	0.000838794006927464	braun
950	0.243630569505623	0.000113360326647493	FYN	0.000929707409488462	braun
951	0.205807572976276	0.00116896030432883	HIVEP2	0.00580085962614627	braun
952	-0.328108308048805	1.39060738229702e-07	LYPLA2	5.23604298550805e-06	braun
953	-0.215285562292242	0.000675406981403409	ABHD5	0.0037546597134638	braun
954	0.152481465281875	0.0166925825405535	MBTD1	0.0468255573212608	braun
955	0.214389942614757	0.000712063659221075	RNF216	0.00391474235528616	braun
956	0.166442246275916	0.00890922811515589	LARS2	0.0284996683350614	braun
957	0.1725408746548	0.00667193941045603	RABGAP1	0.0226119517848335	braun
958	0.162242686873147	0.0108148663193665	BRCA1	0.0332461583212575	braun
959	0.272383253823036	1.47354090196375e-05	CALCOCO1	0.000191072043346945	braun
960	0.211840947651763	0.000826683812395279	MAP4K5	0.00441206747803949	braun
961	0.200905245961121	0.00153817383998359	ANGEL1	0.00714142829012719	braun
962	-0.159252732073398	0.0123828627163839	RNF14	0.0368893493157745	braun
963	0.429900966414876	1.73871314744018e-12	MAMLD1	8.28307824195741e-10	braun
964	-0.163159924698106	0.0103703677791461	MDH1	0.0321892690527206	braun
965	0.297177500923933	2.0856850867616e-06	CCDC88C	4.2796553640958e-05	braun
966	0.267859538713013	2.06375878472444e-05	ZMYND11	0.000244196598317772	braun
967	0.156611153677655	0.0139312232942769	XYLT2	0.0405537762049396	braun
968	-0.1775105279528	0.00523555002160994	STMN4	0.018734788238661	braun
969	0.154110632053865	0.0155508308921263	NUDCD3	0.0442461484896224	braun
970	0.257172060388299	4.46675587142086e-05	CHDH	0.00045066523096831	braun
971	0.250383534075966	7.17098586922539e-05	CNTN1	0.000654770768075855	braun
972	0.266841200763965	2.22449883475391e-05	ATP1A2	0.000258197391233036	braun
973	0.299624671843488	1.70221475685892e-06	TTC27	3.67873118163771e-05	braun
974	-0.242746165382351	0.000120252959709597	ZNF582	0.000966296053135096	braun
975	0.191817189773675	0.00251677520529722	PRDM11	0.0105575443814861	braun
976	0.151982471450482	0.0170566166870671	SAMD4A	0.0474930765269801	braun
977	0.20673517195728	0.00110901526796145	OSBPL5	0.00556131821100854	braun
978	-0.216937521767555	0.000612329614744719	ZDHHC6	0.00348590648293333	braun
979	0.425776204680754	2.97269502846152e-12	GRAMD1B	1.20636368247603e-09	braun
980	0.155798866351942	0.0144403208423342	NDUFS1	0.0416046793240746	braun
981	0.218886176959132	0.000544942731145583	AKAP11	0.00318450000275315	braun
982	-0.26345038177542	2.84934891910619e-05	STRAP	0.000315675592584899	braun
983	0.183459727736744	0.00388508802302247	UBR2	0.0148582581041037	braun
984	-0.233019954625973	0.000226873640677949	CCDC28A	0.00158435594704161	braun
985	-0.253468712301959	5.7923314748837e-05	TOMM34	0.000555749351753947	braun
986	0.333193069321611	8.64815619648788e-08	KPNA6	3.71599401744775e-06	braun
987	0.353812286824339	1.15172607010126e-08	KCNG1	8.30227799348655e-07	braun
988	0.254573588473883	5.36241018601662e-05	BTN3A1	0.000522471213259587	braun
989	-0.165896942403959	0.00913853061475088	B4GALT7	0.0290655674733891	braun
990	-0.419860019737971	6.33517243622528e-12	TBPL1	2.16920263699126e-09	braun
991	-0.230950631408974	0.000258807489465836	HMGB3	0.00175915239582951	braun
992	0.16108704473358	0.0113988049581003	NUP160	0.0345878443439228	braun
993	0.166396388032062	0.00892831307519465	IKZF2	0.0285128319338117	braun
994	0.218197355586058	0.00056793648083136	ARHGAP31	0.00328929776253693	braun
995	0.272064835036483	1.50919545631423e-05	IFT88	0.000195050804083276	braun
996	-0.24202489158461	0.000126162941300378	ABCF2	0.00100026580884822	braun
997	0.208684453167564	0.000992144259517984	LRRC7	0.00509583522354963	braun
998	0.153209090759592	0.0161739088347698	FUT8	0.0456393301835109	braun
999	0.175188779448713	0.00586791164204552	PEX3	0.0204188846784149	braun
1000	0.208963600890071	0.00097636797890915	SH3YL1	0.00502964924537262	braun
1001	0.288433502690303	4.24570612337566e-06	DAPK2	7.22363384997316e-05	braun
1002	0.152876462395958	0.0164092435665812	TIMP2	0.04616752353974	braun
1003	0.163134267696579	0.0103825782349234	USP2	0.0321998046193195	braun
1004	-0.29555969195198	2.38306707579889e-06	RPL26L1	4.74750289991426e-05	braun
1005	0.289835714633588	3.79430539851308e-06	FBXO42	6.64124668554438e-05	braun
1006	0.265403693224872	2.47166291421182e-05	MRI1	0.000280642596383616	braun
1007	0.193496809475942	0.00230153770064301	PI4K2B	0.00980480116094303	braun
1008	0.185402345589969	0.00351769439551643	BOD1L1	0.0137213875014858	braun
1009	-0.186941533818697	0.00324923375396078	MAT2B	0.0128898820572586	braun
1010	0.317151675423555	3.75915625267716e-07	TRIO	1.1192683440376e-05	braun
1011	0.182289405454845	0.00412280428739988	VCAN	0.0155663565048382	braun
1012	0.284434581928709	5.83100331837221e-06	CLEC16A	9.29989859671096e-05	braun
1013	0.309115400601548	7.60508729893918e-07	DNAH5	1.96343453485106e-05	braun
1014	0.196142859294562	0.00199624787128901	ZFYVE16	0.00879135366789137	braun
1015	0.163257848693621	0.0103238813020111	RAI14	0.0320904304754995	braun
1016	-0.280458414162272	7.95553054245486e-06	PHF23	0.000117795605613078	braun
1017	0.241457105517393	0.000131005507551539	INPP4A	0.00103174387029228	braun
1018	-0.356449637345867	8.80508665991105e-09	PSMA4	6.56308398181261e-07	braun
1019	0.173781108452493	0.00628383794767915	TNC	0.0215260355375128	braun
1020	-0.195231971490883	0.00209690218797686	AP2S1	0.00915497664209031	braun
1021	0.243446559806038	0.000114763156729717	PHKA2	0.000934010583428772	braun
1022	0.31495090326235	4.56867565463109e-07	CNTLN	1.300233224618e-05	braun
1023	0.159338416815256	0.0123352818257446	GPM6B	0.0368176744659993	braun
1024	0.178341896113933	0.00502444424858734	CTPS2	0.018169252683753	braun
1025	-0.178937180332779	0.00487801895167439	ATP6V1H	0.0177731334185674	braun
1026	0.283593341318456	6.22963160391436e-06	ARAP2	9.765103502731e-05	braun
1027	0.169946714978253	0.00755368252307451	WWC3	0.0250047430227575	braun
1028	0.202207201259114	0.00143090887799	USP28	0.00677548339504599	braun
1029	-0.331047765758043	1.05782115538777e-07	TSPAN17	4.42387267159686e-06	braun
1030	-0.289211077705141	3.9894320569917e-06	NOP16	6.91648845703451e-05	braun
1031	0.306507674476366	9.51651123450057e-07	CC2D2A	2.33794649319334e-05	braun
1032	0.190258450549946	0.00273272809942788	SNX29	0.0112735322987317	braun
1033	-0.292762218161883	2.99505322805564e-06	MRPS10	5.58533844153988e-05	braun
1034	0.408684161123543	2.5424655403308e-11	VPS13D	5.92719040966054e-09	braun
1035	0.327742640521519	1.43845080395983e-07	CELF2	5.37921688020064e-06	braun
1036	0.235894317904645	0.000188579137544629	FAM120A	0.00137162179831418	braun
1037	0.172441161637938	0.0067040533277618	R3HDM1	0.0226927131023435	braun
1038	0.23546934247925	0.000193832616725087	H6PD	0.00140168303686782	braun
1039	0.282703728755367	6.6793133014604e-06	ELN	0.000103077796963523	braun
1040	-0.151359676996938	0.0175206655515834	RFC2	0.04851501957258	braun
1041	0.23318551684779	0.000224484381315346	CLPTM1L	0.00157324751021899	braun
1042	0.247140552590837	8.94920362908645e-05	NEDD4L	0.000776992267542791	braun
1043	0.17227794977257	0.00675691598197519	PPP1R3F	0.0228434212942	braun
1044	-0.209735182869951	0.000933954516402193	JKAMP	0.00485682944291354	braun
1045	0.17917765111184	0.00481996517681125	LIMA1	0.0176158633897001	braun
1046	0.240518236080307	0.000139396700770197	MAPK9	0.00107788966149544	braun
1047	0.409883454871651	2.19562396164429e-11	PIK3CB	5.34610038838588e-09	braun
1048	0.18265438007609	0.00404729977701767	MPHOSPH9	0.0153447279089213	braun
1049	-0.244607523303012	0.000106177697400013	SIKE1	0.000886054097800409	braun
1050	0.208370499749055	0.00101016765577745	TTC17	0.00517066433047168	braun
1051	0.289117011435569	4.01963233577599e-06	FOXN3	6.94686301310686e-05	braun
1052	-0.234763355597057	0.000202863076255466	AP5M1	0.00145469288385546	braun
1053	-0.339486086871175	4.74682307113591e-08	TRAPPC3	2.43041777525403e-06	braun
1054	-0.227730481546531	0.000316931680181502	PHPT1	0.0020707337028913	braun
1055	0.161695127127045	0.011088166701345	TBC1D22A	0.0339650664094597	braun
1056	0.277456923830146	1.00266205304002e-05	SYNE2	0.000142307877139372	braun
1057	0.163515135110671	0.0102026194661366	PLEKHH1	0.0317766064498178	braun
1058	0.226474590274952	0.000342728184389229	ATP9A	0.00221028411792395	braun
1059	0.193826190941535	0.0022613473486435	FAM168A	0.00967118770456159	braun
1060	-0.155761949040131	0.0144638410670524	SZRD1	0.0416614896350403	braun
1061	-0.161621615241948	0.0111253186989845	KCNH2	0.0340218021168777	braun
1062	-0.203592268854104	0.00132435462278372	FAM114A2	0.00640943180293339	braun
1063	0.218320838750089	0.000563749500536942	GINM1	0.00327518731568572	braun
1064	0.390323806206034	2.2351385565601e-10	EIF2AK2	3.44935396679282e-08	braun
1065	0.270406445392464	1.70849520737259e-05	KMT2C	0.000212244693732217	braun
1066	0.160393940880219	0.0117622174837827	PUM2	0.0354159431079435	braun
1067	0.160225667024552	0.0118519739385749	IL17RB	0.0356176847078895	braun
1068	0.246404578266471	9.40672024007298e-05	TRAF3IP2	0.000805859528307112	braun
1069	-0.156023656813889	0.0142978277763959	DCBLD2	0.0413354350780923	braun
1070	-0.312130552620046	5.85254637734433e-07	GDI2	1.58336668287807e-05	braun
1071	0.196512149853476	0.00195671158003067	USP13	0.00864852310705772	braun
1072	0.179730561247761	0.00468883310412784	ATP2B4	0.0172574888551994	braun
1073	-0.191234286980297	0.00259564732428384	RIOK2	0.0108067085393249	braun
1074	-0.160931304227435	0.0114795895699863	YIPF1	0.0347463709719171	braun
1075	0.178813910755821	0.00490802140372687	TARBP1	0.0178602426172817	braun
1076	-0.279856659384047	8.33506342151905e-06	DNAJC25	0.00012258696632159	braun
1077	0.152139009857208	0.0169416780550372	SLC2A3	0.0473304350966453	braun
1078	0.21418453507861	0.000720725739167175	WNK1	0.00395102212883824	braun
1079	0.151192334637609	0.0176472133073148	OGFR	0.0487668388923703	braun
1080	-0.274846653673583	1.22346935666969e-05	SNRNP40	0.000164889959914266	braun
1081	0.269091600170701	1.88396580511396e-05	COL11A1	0.000228347492551258	braun
1082	0.257274893334153	4.43439115365273e-05	QSER1	0.00044822531245916	braun
1083	0.155244644807605	0.0147969672804556	MPC1	0.0425315767292633	braun
1084	-0.379751982887438	7.36357256202908e-10	BCAT1	9.06546792833175e-08	braun
1085	0.191108968467551	0.00261289468498442	NCKAP1	0.0108650804794589	braun
1086	-0.181621093992223	0.00426436186234778	MRPS35	0.016018036656066	braun
1087	0.245650464586575	9.89822043926582e-05	TNK2	0.000838794006927464	braun
1088	0.274194907365449	1.28539999708227e-05	MON2	0.00017162161764878	braun
1089	-0.335507255743326	6.94696946430724e-08	MRPS24	3.1987197889737e-06	braun
1090	0.267457693902781	2.12582914614437e-05	SEZ6	0.000249386616213103	braun
1091	-0.152116049412235	0.0169584944155687	RPL18	0.0473607235838061	braun
1092	-0.197587309335205	0.00184563806517401	MED29	0.00824405066453796	braun
1093	0.330921494988113	1.0703872543681e-07	MTMR1	4.44185816692847e-06	braun
1094	0.152791671039139	0.0164697095632942	TM7SF3	0.0463070586823234	braun
1095	0.201360034594909	0.00149989565214006	CDON	0.00700336689235157	braun
1096	-0.190285499112984	0.00272884154213633	RFXANK	0.0112617388991291	braun
1097	0.157935366112251	0.013135002430749	SUGP2	0.0386504962385458	braun
1098	0.195434815077573	0.00207409553118491	SNX24	0.00907945055341313	braun
1099	-0.270647981340964	1.67799254257147e-05	CNN2	0.000209440417757817	braun
1100	-0.261039985742492	3.39070629820606e-05	ABCA7	0.000363522200679489	braun
1101	0.264024250189278	2.73307826838013e-05	SNCAIP	0.000304023741996357	braun
1102	-0.261962090926257	3.17304834619661e-05	TAF11	0.000343888137777214	braun
1103	-0.168577518826188	0.00805972887282208	ZNF76	0.0263455994210953	braun
1104	-0.247779537931572	8.56900554995257e-05	GNAI3	0.000751726131391756	braun
1105	0.293796853403168	2.75304129785617e-06	OAT	5.23699192718924e-05	braun
1106	0.188575295401693	0.00298469667479436	PKN2	0.0120854846510428	braun
1107	-0.253553804755472	5.75810097820009e-05	WDR18	0.000553920214382251	braun
1108	0.194948840625229	0.00212911820523364	ANKRD44	0.00924717765706777	braun
1109	-0.254414048478069	5.42257660402435e-05	NDUFB4	0.000526822483773544	braun
1110	0.252880412989066	6.03428098153179e-05	SPEN	0.000573439867429695	braun
1111	-0.192376792429095	0.00244311204571201	ZC3H15	0.01029187954051	braun
1112	0.185286742947101	0.00353864544834019	SNAP91	0.013777615983274	braun
1113	0.165073699735744	0.0094946296752593	SLK	0.029860119790992	braun
1114	0.170339048397959	0.00741399486567906	PRKCQ	0.0246167096191653	braun
1115	0.399126617433371	8.0149480695626e-11	TLE2	1.54069799996838e-08	braun
1116	-0.165674639566176	0.00923350215841939	ME1	0.0292656879229972	braun
1117	0.315867858639402	4.21291344973889e-07	TBC1D1	1.21490449589898e-05	braun
1118	0.190826419532726	0.00265216404885534	CDK13	0.0109991527188902	braun
1119	-0.215299514650255	0.000674849975398619	MTHFD2	0.00375346760428562	braun
1120	0.231986537605701	0.000242331429964114	SLC9A7	0.0016689035060445	braun
1121	0.160959278192281	0.0114650420123982	FOXJ2	0.0347215216500405	braun
1122	-0.187534882233831	0.00315079852900661	YBX1	0.0126043444623313	braun
1123	-0.210266680544345	0.000905732324043379	ELAVL1	0.00474837754762837	braun
1124	0.268064673572394	2.0327379639344e-05	DIP2B	0.000241307799250587	braun
1125	-0.180040914351055	0.00461664237952571	NFYC	0.0170454657078802	braun
1126	0.320260184209013	2.84638320432506e-07	MPPED2	9.01382103173112e-06	braun
1127	0.174741453637386	0.00599732864264055	FGFR2	0.0207343795123307	braun
1128	-0.151846369889096	0.0171571015508389	LRRC40	0.0477018297060076	braun
1129	-0.17080247173666	0.00725196596477353	ISOC1	0.0241886730825034	braun
1130	0.27675682051901	1.05785176376534e-05	EML1	0.000147286816002104	braun
1131	0.222467384207889	0.000438675425852425	KIF26A	0.00267924561932275	braun
1132	0.195653096554302	0.00204980591383539	ATG2B	0.00898388935915776	braun
1133	0.150626167926821	0.018081282466382	ARFGEF1	0.0497825593184804	braun
1134	0.176687596374652	0.00545232220231528	ZFAT	0.01933613133029	braun
1135	0.259222098268822	3.86173168156833e-05	STAG3	0.000404395813736165	braun
1136	0.243420259190412	0.000114964988075103	MYO9A	0.000934010583428772	braun
1137	0.284410000817967	5.84229900627807e-06	PFKP	9.30437067031814e-05	braun
1138	0.200702709913887	0.00155550674044247	NEO1	0.00721273269362173	braun
1139	0.242965670611738	0.000118506512954237	PHKA1	0.0009575780696457	braun
1140	0.194603148069276	0.00216906409133256	EVI5	0.00934950245819468	braun
1141	-0.20203392362293	0.00144477819032833	PKM	0.00681465115429508	braun
1142	-0.205315050395242	0.00120198501609981	TRO	0.00592182995566799	braun
1143	-0.191674932521784	0.00253582030784312	RRP15	0.0106090046250619	braun
1144	-0.161007913572943	0.0114397884196657	ROGDI	0.0346737930053325	braun
1145	0.251203540595228	6.7771646117925e-05	HDAC4	0.000629708374860436	braun
1146	0.155065626275211	0.0149138041165562	HEATR6	0.0427664359343383	braun
1147	-0.186118587652465	0.00339036907336775	COASY	0.0133530819327428	braun
1148	0.162956628541575	0.0104674680212262	PLEKHH3	0.0323891655460576	braun
1149	0.176532584244232	0.00549404444200708	INPP5A	0.019408904759886	braun
1150	-0.173691745055677	0.00631111151081672	GPKOW	0.0215961426683382	braun
1151	-0.278939079791377	8.94706420131707e-06	IP6K2	0.00013006969612083	braun
1152	0.166512914569631	0.00887988878193854	SRBD1	0.0284307751815847	braun
1153	-0.180610689343712	0.00448670719091956	SDK2	0.0166816595490009	braun
1154	-0.171916952476437	0.00687516391384333	VPS35	0.0231432168983046	braun
1155	-0.258257089123616	4.13620655535244e-05	DNAJA2	0.000423951498849361	braun
1156	0.194477106866698	0.00218379759671451	CLEC2D	0.0093945309254813	braun
1157	-0.278150437225181	9.50693999691621e-06	FUNDC1	0.000136555531696741	braun
1158	0.237609131047769	0.000168702694493821	RORA	0.00125661143682447	braun
1159	0.237625067269217	0.000168527520915391	NEDD4	0.00125616057596595	braun
1160	-0.252676906960919	6.12016799181192e-05	MAPK6	0.00057959101716753	braun
1161	0.152088822863219	0.016978454160554	GNB5	0.0473607235838061	braun
1162	0.213174347479685	0.000764758901047489	RAB27A	0.00413596410601053	braun
1163	0.159126221980588	0.0124534093552719	PHRF1	0.0370582419337053	braun
1164	0.228774911778814	0.000296866856361929	NUCB2	0.00196660831025251	braun
1165	0.174386965864542	0.00610169537899171	PFN2	0.0210438389259088	braun
1166	0.268657038036668	1.94561762450129e-05	SLC44A1	0.000234008038547318	braun
1167	0.224899579619246	0.000377838856926864	SMG6	0.00238890961070262	braun
1168	0.153091264918609	0.016256931301875	CLTCL1	0.0458405670114996	braun
1169	-0.2112250330911	0.000856820783807476	RNF126	0.00453316529607847	braun
1170	0.226845472219539	0.000334913912252446	ZXDC	0.00216882490339838	braun
1171	-0.243365183620318	0.000115388717202142	JMJD6	0.000936529018062126	braun
1172	-0.160030431801273	0.0119568674513343	PABPC1	0.0358658730246902	braun
1173	-0.214568654335086	0.000704605657293589	TCOF1	0.00388517902720332	braun
1174	-0.267143550572217	2.17557855735259e-05	CDC42	0.000253863836559236	braun
1175	0.264099008847181	2.71826588009984e-05	RAD18	0.000303299788678757	braun
1176	-0.166148016582314	0.00903231041896451	ATP2B1	0.0288113610656751	braun
1177	0.176593186498818	0.0054776990865012	NCK2	0.0193922936642306	braun
1178	0.200652617435273	0.00155982110339481	MAP4K4	0.00722662149255687	braun
1179	-0.291790898144654	3.24061106702243e-06	RPL31	5.95761333244375e-05	braun
1180	0.255697534196333	4.95602189394131e-05	SNX13	0.000491876194673143	braun
1181	0.240303479334462	0.000141385545798849	RPS6KA2	0.00108713082478455	braun
1182	-0.231597850764269	0.000248395363611321	ING3	0.00170530576384038	braun
1183	0.186993954173381	0.00324042651216219	VASH1	0.0128689210923382	braun
1184	-0.242741425180008	0.000120290938804077	FAM50A	0.000966296053135096	braun
1185	0.196871270120756	0.00191895059671517	CYBRD1	0.00851252699927454	braun
1186	-0.200505257426545	0.00157257649001799	PDCD2	0.00727648674034083	braun
1187	-0.162772160958997	0.010556269918232	SLC6A15	0.032609261204981	braun
1188	0.301995277307158	1.39561835651068e-06	EPN2	3.14645891610853e-05	braun
1189	0.354649597844803	1.05789214716929e-08	LNX1	7.67637367982379e-07	braun
1190	-0.281500776237157	7.33665348055634e-06	UBE2D1	0.000110839486643992	braun
1191	-0.225832542315131	0.000356657762554835	HSD17B10	0.00228265134597741	braun
1192	0.215931919375105	0.000650044206435743	MARK2	0.00365070956940873	braun
1193	-0.17105654189666	0.00716448113454408	HMMR	0.0239332987168291	braun
1194	0.276920228362511	1.04471804416307e-05	P4HA2	0.000146568189627334	braun
1195	-0.167238192468213	0.00858369691572986	TRNT1	0.0277239465408205	braun
1196	0.175524012600028	0.00577257045025932	EVC	0.0201754559564566	braun
1197	0.210728661901829	0.000881841750925866	SIDT1	0.00464312352950251	braun
1198	0.240377154241352	0.000140700274550489	NDE1	0.00108542010297552	braun
1199	-0.223373994337808	0.00041500780528293	AP1M1	0.00256761181393849	braun
1200	0.208311533941727	0.00101358617088008	PVR	0.00517997372870009	braun
1201	0.207145352671012	0.00108341964674926	SCARB1	0.00546045495374043	braun
1202	0.166998690167435	0.0086805203969561	PDE8A	0.0279578077570394	braun
1203	-0.155598269993083	0.0145685267875195	SDHA	0.0419189464314209	braun
1204	-0.266132675512587	2.34324592587894e-05	SMARCE1	0.000269411811226186	braun
1205	-0.157933149988874	0.0131363008115675	ADAM11	0.0386504962385458	braun
1206	-0.222017877422822	0.000450868857670879	MAP3K13	0.00273703214307155	braun
1207	0.247558838679782	8.69857373037242e-05	CLASP1	0.000760656603062176	braun
1208	-0.249007730929512	7.88044507863728e-05	MRPS34	0.000704865605931663	braun
1209	0.205196733588762	0.00121004498278239	PPP2R2C	0.00595618278362381	braun
1210	-0.189309025341005	0.00287237474267377	TSG101	0.0117117572552537	braun
1211	0.339888118026062	4.56626957682649e-08	CA12	2.39390505996593e-06	braun
1212	0.171211145263302	0.0071117079618299	MGLL	0.0237763637682108	braun
1213	0.302839976193335	1.29972049084325e-06	NTN4	2.97307670525459e-05	braun
1214	-0.188240366887482	0.00303728045486487	BCS1L	0.0122382046740077	braun
1215	0.203614980274078	0.00132266970591009	DPP8	0.0064041060396186	braun
1216	0.203487238271116	0.00133217226935081	ZNF532	0.00644442011270502	braun
1217	0.222265457849434	0.000444114582840898	ZZEF1	0.00270492689504598	braun
1218	-0.180896789182085	0.00442271312050454	ENO1	0.0165422477378278	braun
1219	0.205324204983125	0.00120136344707998	ANO8	0.00592143017978196	braun
1220	-0.241266578699602	0.000132669113558061	TUBE1	0.0010391564710161	braun
1221	0.184422786952833	0.00369883003553183	EIF4G3	0.0142553924373276	braun
1222	0.281858529343647	7.13500170757369e-06	CELSR1	0.000108531750634295	braun
1223	0.308512043885807	8.0115620550614e-07	VPS9D1	2.04145780086762e-05	braun
1224	0.166621287271731	0.00883506233693019	MARK3	0.0283472263618577	braun
1225	-0.152572612261379	0.0166268248904459	SLC25A3	0.0466649898372479	braun
1226	0.204146312901406	0.00128380781091908	FRYL	0.00625742090046278	braun
1227	0.262092652868821	3.14331797338516e-05	TMEM131	0.000342019215832981	braun
1228	-0.242872148414774	0.000119247676054878	ACTB	0.000960732931274483	braun
1229	0.182564260176619	0.00406582653391459	DLG1	0.0154096372646497	braun
1230	0.202848210345724	0.00138065545469437	BCAP29	0.00660028002490671	braun
1231	0.307324165529736	8.87340782942402e-07	SEC31B	2.20968021788634e-05	braun
1232	0.329234094394694	1.25272481035546e-07	PLXNA2	4.89916093967043e-06	braun
1233	-0.15710790747224	0.0136277048802725	TPD52	0.039818336632839	braun
1234	0.335084387821106	7.23163469839687e-08	ACACB	3.27425708224523e-06	braun
1235	-0.165341719531031	0.00937736856843792	XAB2	0.029610324900396	braun
1236	0.314557327765764	4.73005395105495e-07	CTTNBP2	1.33920416386845e-05	braun
1237	0.400819947752097	6.55703910579003e-11	PPP1R12B	1.30628140876621e-08	braun
1238	0.174240418335072	0.00614531413205627	GTF3C1	0.0211609701272598	braun
1239	-0.165886109428595	0.00914313848174846	EXOSC5	0.0290688934652778	braun
1240	-0.275277478620408	1.18409644576158e-05	SIRT6	0.000160571098467941	braun
1241	0.194484026575488	0.002182986362555	GPR137B	0.0093945309254813	braun
1242	0.338105390055765	5.42075824131472e-08	SLC25A43	2.71211178310892e-06	braun
1243	-0.180588025601202	0.00449181202477208	UBE2A	0.0166893131079782	braun
1244	0.265256837985606	2.4983255231001e-05	PIAS2	0.000283083275662956	braun
1245	0.209091593411777	0.000969211847180563	NEBL	0.00500690910398747	braun
1246	0.156724805127461	0.0138612634256336	UBE2K	0.0403754821450384	braun
1247	0.15495622116551	0.0149856046064178	TULP3	0.0429498482010253	braun
1248	0.166429790728575	0.00891440819136005	MLLT10	0.0284996683350614	braun
1249	0.176609751652262	0.00547323880939642	ADCYAP1R1	0.0193827658805936	braun
1250	0.222559153068983	0.000436223990404547	CBFA2T2	0.00267321379354733	braun
1251	0.235972650839018	0.000187625434940394	ITCH	0.00136598796720392	braun
1252	-0.198223555163287	0.00178265085215948	TOLLIP	0.00804137726929248	braun
1253	0.161242910140893	0.0113184581244698	OSBPL6	0.0344012054562594	braun
1254	0.269214278815677	1.86689883445689e-05	SLC1A3	0.000227284561434935	braun
1255	0.19123245851489	0.00259589822720663	TNS1	0.0108067085393249	braun
1256	-0.297539832711254	2.02411718076918e-06	SAR1A	4.18265152586809e-05	braun
1257	0.262013635825538	3.16127943065585e-05	RAPGEF3	0.000343133840132846	braun
1258	0.418930638356619	7.12524323494182e-12	OPHN1	2.29621441544875e-09	braun
1259	0.252367234935114	6.25307073674742e-05	PGM1	0.000590645655711565	braun
1260	-0.232604871382171	0.000232968474374775	DDX1	0.00161866555087154	braun
1261	0.157030343835594	0.0136747106918415	RABL2B	0.0399326549517175	braun
1262	0.176692548285527	0.00545099407026052	SLC4A4	0.01933613133029	braun
1263	0.38003100760694	7.13935164922713e-10	SMARCA2	8.88930409324791e-08	braun
1264	0.15594094161694	0.0143501163582464	KCNN2	0.0414226278771446	braun
1265	0.166421589930953	0.00891782024012015	AP4E1	0.0284996683350614	braun
1266	-0.157306831543951	0.0135077989722772	RSBN1	0.0395105668039032	braun
1267	-0.234384754778303	0.000207866179685912	TCF7	0.0014818410740524	braun
1268	-0.298206559979924	1.91533149909576e-06	PCNP	3.98978844783123e-05	braun
1269	-0.271158142664663	1.61525298841895e-05	ARG2	0.000205217220032916	braun
1270	0.186676024015633	0.00329417635992643	CDC14B	0.0130351355636381	braun
1271	-0.255637129125524	4.97710363357663e-05	DUSP12	0.0004929292798983	braun
1272	0.199426033640789	0.00166894178346775	PCDHB4	0.00762259071340398	braun
1273	0.233161035469359	0.000224836191621931	PHLPP1	0.00157324751021899	braun
1274	0.291209932559897	3.39653291117554e-06	SMARCD3	6.18202842321435e-05	braun
1275	0.20168553252489	0.00147303714421817	WDR70	0.00692302577850474	braun
1276	-0.290343107259285	3.64253072739107e-06	BZW1	6.50784332526249e-05	braun
1277	0.291150675574882	3.41283235944041e-06	C1QTNF3	6.20139372510591e-05	braun
1278	0.188509497845038	0.00299496127131128	FAM135A	0.0121136178109109	braun
1279	0.158469433199699	0.0128253732890939	EPB41L3	0.0379701743119702	braun
1280	0.228307744346041	0.000305690940612325	KCNK2	0.00201896060053601	braun
1281	0.208979911054435	0.000975453373111484	TRAF5	0.00502730132134644	braun
1282	-0.340536652704228	4.28887456340926e-08	MRPL22	2.28122323258618e-06	braun
1283	0.203181230753123	0.00135519091738143	GEMIN5	0.00652122392698651	braun
1284	-0.195213475513242	0.00209899310810334	NFE2L1	0.00915916666088741	braun
1285	0.232163893703001	0.000239610592638028	SEMA5B	0.00165745786839323	braun
1286	0.210540295365871	0.000891511819499611	KAT6A	0.00468503357614256	braun
1287	0.255152853461644	5.14919840384012e-05	ULK2	0.000506461103329229	braun
1288	-0.323604574298942	2.10281772661444e-07	ITGAE	7.17774885685808e-06	braun
1289	0.226353986077262	0.000345305548774208	PIBF1	0.00222298055106874	braun
1290	0.202995856639436	0.00136931198709066	TDRD3	0.00655749625985682	braun
1291	0.20616979935475	0.00114520630759951	ZNF324	0.00570624170639737	braun
1292	-0.160029308677112	0.0119574732279997	ZNF416	0.0358658730246902	braun
1293	-0.20665416116887	0.00111413565742091	RPS5	0.00558188587030676	braun
1294	-0.220665971748164	0.000489461360782016	PPIE	0.00292263113356324	braun
1295	0.166901223244062	0.00872020021364871	SSH1	0.0280526229421459	braun
1296	0.240290627585332	0.000141505403104398	SLCO1A2	0.0010872894122124	braun
1297	-0.184488276760635	0.00368646204653526	WBP11	0.0142327570979164	braun
1298	-0.245849449053736	9.76624138710483e-05	EIF3I	0.000831458483904488	braun
1299	0.271781968755296	1.54155330885289e-05	NCOA1	0.000198715289471778	braun
1300	-0.244802895901228	0.00010479349765936	AGBL5	0.000876505613628709	braun
1301	-0.187680732520255	0.00312701966923293	MAPRE3	0.012532097481999	braun
1302	-0.215818748384249	0.000654420430673232	MYNN	0.00366956024364264	braun
1303	0.15410280101685	0.0155561514385415	HACE1	0.0442494162284786	braun
1304	0.203112339983775	0.00136042308279053	MAP3K4	0.00653205772048022	braun
1305	-0.157513575925278	0.0133841619671547	AKR1B1	0.0392008186779242	braun
1306	0.315997276745211	4.16489306106172e-07	CPNE3	1.21368971462908e-05	braun
1307	-0.244569305835404	0.000106450462507235	RRN3	0.000886758115092795	braun
1308	-0.178919380889398	0.0048823409288184	MTIF2	0.0177731334185674	braun
1309	0.310596464600645	6.68932624488778e-07	USP40	1.77040936389458e-05	braun
1310	0.224745567329655	0.000381445779932942	MAST2	0.00240477641583731	braun
1311	-0.325529715403078	1.76355013563091e-07	DNAJA1	6.28602377238021e-06	braun
1312	-0.213310035244126	0.000758703426884927	CHMP5	0.0041154026972169	braun
1313	0.205542379086396	0.00118663712262336	NFX1	0.00586467431329912	braun
1314	0.173290010563857	0.00643503267722117	IPO11	0.0219516354434347	braun
1315	-0.244577843064591	0.000106389473790366	MRPL28	0.000886758115092795	braun
1316	0.162510721613029	0.010683266320588	ITPKC	0.0329087852332535	braun
1317	-0.262290226649731	3.09882804358616e-05	RBM22	0.000338269220791628	braun
1318	-0.212724250228074	0.000785166614035244	TMED2	0.00422547671413761	braun
1319	-0.22825688636171	0.000306666164064759	ZFAND6	0.00202418142148046	braun
1320	0.16529503249315	0.00939770175761406	HUWE1	0.0296265808466792	braun
1321	0.180149061992736	0.00459172233678378	ACOX3	0.0169799351823656	braun
1322	-0.300591275926883	1.57014374268401e-06	BAX	3.44770841454684e-05	braun
1323	-0.18307382419503	0.00396206906623952	PIGS	0.0150789825490748	braun
1324	-0.384302512684565	4.43073398044941e-10	PSMC5	6.14525977516256e-08	braun
1325	0.181816134354242	0.00422260361093886	UIMC1	0.0158829618143004	braun
1326	0.312272798272031	5.78025319703458e-07	MT3	1.57156908883146e-05	braun
1327	-0.221789171814584	0.000457192740395162	OGFOD1	0.00276667981139348	braun
1328	-0.23340195320977	0.00022139634052898	SF3B2	0.00156002553258909	braun
1329	0.163520066977488	0.0102003073861751	GNAS	0.0317766064498178	braun
1330	0.209764955003045	0.000932352471164186	PTPN4	0.0048508005824055	braun
1331	-0.21572206694509	0.000658180567802472	DDX18	0.00368130907677983	braun
1332	0.299306057498551	1.7480267507898e-06	GNA11	3.75551551145174e-05	braun
1333	-0.22821765647366	0.000307420390935302	DNMT3B	0.00202751416999258	braun
1334	-0.297977167520341	1.95211432105062e-06	PDRG1	4.05542434176262e-05	braun
1335	0.179592756439412	0.00472121202610128	DOCK9	0.0173297769285402	braun
1336	0.252687930706209	6.11548625318577e-05	ATRN	0.00057959101716753	braun
1337	-0.252963983191556	5.99934087538028e-05	NSFL1C	0.000571606764969928	braun
1338	0.322803749585629	2.261687460491e-07	EBF4	7.61044824575731e-06	braun
1339	0.200515588241013	0.00157167915987186	MAVS	0.00727540707846049	braun
1340	0.318290070813664	3.39633421524103e-07	SLC23A2	1.03084858715778e-05	braun
1341	0.169346249298446	0.00777201766567342	SLC8B1	0.0256114278384312	braun
1342	-0.254636374054605	5.33890504063926e-05	TMEM230	0.00052136255861109	braun
1343	-0.198068968837187	0.0017977713630146	RPLP0	0.00809625188021001	braun
1344	0.158369200533916	0.012882989804973	KIF16B	0.0380687484609193	braun
1345	-0.318955219652732	3.20015162415681e-07	TRMT6	9.90510207510909e-06	braun
1346	-0.218108057468048	0.000570982249901544	BRAP	0.0033003196950898	braun
1347	-0.236140392236423	0.000185598319361342	ERP29	0.00135483063640388	braun
1348	0.187152655515347	0.00321389443379322	ZBTB25	0.0127820839604618	braun
1349	0.178406180953853	0.00500844372017759	RCOR1	0.0181173713575391	braun
1350	-0.183136621294314	0.00394944910200055	PAPOLA	0.0150518656732591	braun
1351	-0.324457021122795	1.94549971499128e-07	PCBP4	6.72455532402506e-06	braun
1352	0.243570414787693	0.000113817148424536	YPEL3	0.000931489284222845	braun
1353	-0.232031342978655	0.000241641360054661	MRPS33	0.00166624567785961	braun
1354	-0.254092190258478	5.54589703409484e-05	NUDC	0.000536285814873749	braun
1355	-0.234986463158254	0.000199967653619212	MUL1	0.00143675120046276	braun
1356	-0.199119476071201	0.00169728291865768	TFAP4	0.00771818353856208	braun
1357	-0.247418800756466	8.78173878599041e-05	SPG21	0.000766705273929059	braun
1358	-0.191460486801301	0.0025647775210606	DNAJB11	0.0107083387799885	braun
1359	0.272399523208075	1.47174076352395e-05	RAB11FIP3	0.00019106473395654	braun
1360	0.159650360711214	0.0121634157054717	GNPTG	0.0363939229614565	braun
1361	-0.187434684174573	0.00316722922585627	ZNF268	0.0126562110239632	braun
1362	-0.205742753448342	0.00117325845475928	PABPC4	0.00581534656586824	braun
1363	0.271225667838621	1.6071172464316e-05	CERS4	0.000204844988401901	braun
1364	0.202249077299909	0.00142757543071165	USP48	0.0067648767869664	braun
1365	0.208367369762873	0.00101034884836542	PDPR	0.00517066433047168	braun
1366	0.156524297360975	0.0139848976708919	GLG1	0.0406236807476041	braun
1367	0.222137677958489	0.000447588754410375	PITPNM2	0.002723059401485	braun
1368	0.205689838832619	0.00117677795114896	PUS7	0.0058238283698009	braun
1369	-0.22781103658078	0.000315340314535512	DLD	0.00206649750380718	braun
1370	0.263116203994433	2.91919310779744e-05	WDR7	0.000322435472602183	braun
1371	-0.200691477318026	0.00155647323002015	TXNL1	0.00721416124421778	braun
1372	0.18308962915425	0.00395888941406021	ITGA6	0.0150789825490748	braun
1373	-0.238148139917163	0.000162871323830327	FH	0.00122315359507121	braun
1374	0.587180493053843	3.42682450209464e-24	SEL1L3	1.87738580347255e-20	braun
1375	-0.283047782370407	6.50185893480779e-06	SPAG7	0.000100480773411409	braun
1376	-0.163123224648387	0.0103878376585741	SLC17A6	0.0322069997807007	braun
1377	-0.173047565292901	0.00651086708350672	ZC3HC1	0.02214826781558	braun
1378	-0.170839060234435	0.00723930888573151	CD200	0.0241611658425099	braun
1379	0.309042072395977	7.65341267944001e-07	HECTD1	1.96850804527287e-05	braun
1380	-0.209168592935687	0.000964930050041896	HNRNPC	0.00499375002392358	braun
1381	-0.151003582796985	0.0177909061691018	SUPT16H	0.0491143761387878	braun
1382	-0.223600381114906	0.00040928567084044	TOX4	0.00254108554616355	braun
1383	-0.244931970004947	0.000103888321129702	GEMIN2	0.000870929100702484	braun
1384	0.225476562493008	0.00036460589348242	TRPM7	0.00232537064894463	braun
1385	0.167750147217012	0.00837994060230106	EZR	0.027189520041283	braun
1386	-0.312838720249563	5.50101847991444e-07	MYL6	1.51443868051313e-05	braun
1387	0.19962690278118	0.00165060686116394	RFFL	0.00754513949844524	braun
1388	0.179774989137566	0.00467843689981873	MFSD11	0.0172308010458198	braun
1389	-0.174432642212959	0.00608815692584981	ECHDC1	0.021003758008985	braun
1390	0.276981336592585	1.03984641360869e-05	XYLB	0.000146071758383467	braun
1391	-0.251118054503949	6.81725051891147e-05	CDC23	0.000631951048525491	braun
1392	-0.152395354152367	0.0167549154552027	AAAS	0.0468719862914018	braun
1393	-0.165598309275012	0.00926631306390712	CBX5	0.0293357388735135	braun
1394	0.157767637024486	0.0132335907805578	MAP3K1	0.0388532835430257	braun
1395	0.177534937770067	0.00522923998103614	HOOK2	0.0187183216178416	braun
1396	-0.205761390792201	0.00117202113761159	TMEM38B	0.00581341584645099	braun
1397	0.178541359945666	0.00497494688993231	NUP188	0.0180252214735412	braun
1398	-0.175142850873542	0.00588108313500549	SH2D3C	0.0204373700952284	braun
1399	-0.17538723706858	0.00581130084052052	NANS	0.0202849389326484	braun
1400	0.345862634180459	2.54948294786079e-08	SORBS1	1.50186476665111e-06	braun
1401	0.317573649799842	3.62053156372807e-07	MYO3A	1.08685381763749e-05	braun
1402	-0.168435005358944	0.00811409641792987	NUBP2	0.0264917027566322	braun
1403	-0.199770817863299	0.00163758405315575	MRPS18A	0.00749186157429127	braun
1404	-0.153297802602519	0.01611164529281	TMEM14A	0.0455339947055246	braun
1405	-0.264555950760588	2.62936517478859e-05	HSP90AB1	0.000295183957173756	braun
1406	0.165457470530865	0.00932712470489605	IFT74	0.0295026863139567	braun
1407	0.299103833849381	1.7777118352462e-06	ABL1	3.77488150751796e-05	braun
1408	-0.176685027176606	0.00545301139094607	ACOT7	0.01933613133029	braun
1409	-0.183190912605608	0.00393856774852577	SH3GLB1	0.0150226014631121	braun
1410	-0.224128814909048	0.000396212818257896	SYDE2	0.00248074505694387	braun
1411	0.254964295051971	5.21770922067721e-05	PALMD	0.000512739371578118	braun
1412	0.18534155660088	0.00352869736149644	CATSPERG	0.0137545133368611	braun
1413	-0.245369777284682	0.000100872371723797	PSMD8	0.000851508919089095	braun
1414	0.255583894161309	4.9957529666308e-05	STX1B	0.000494029469813842	braun
1415	0.274173183859014	1.28751455423288e-05	BCL7C	0.00017162161764878	braun
1416	-0.208853502251869	0.000982562523618507	CIRBP	0.00505918118951503	braun
1417	-0.216383972314674	0.0006328321416872	HNRNPM	0.00357419679199312	braun
1418	-0.226008322537198	0.000352792703764871	NDUFB7	0.00226425195428699	braun
1419	-0.286263460481141	5.04645294287135e-06	TIMM13	8.3024001343906e-05	braun
1420	-0.258195640833898	4.15429291542502e-05	POLR2E	0.000425407359573009	braun
1421	-0.176172884483027	0.00559196461564654	TRMT2A	0.0196570921699195	braun
1422	-0.245566090019857	9.95468662515806e-05	RANBP1	0.000841616522776673	braun
1423	0.500272337959022	5.51673185326734e-17	KLHL22	6.71631454625003e-14	braun
1424	0.197647327154919	0.00183961075336496	CECR2	0.00822508048159656	braun
1425	0.277027123937121	1.03621032214135e-05	RNF215	0.000145935173518031	braun
1426	0.304561074296548	1.12345284336632e-06	SEC14L2	2.67021102055635e-05	braun
1427	0.201787306582267	0.00146473007731556	SPECC1L	0.00689688330775529	braun
1428	0.177797278372787	0.00516185362327023	PPIL2	0.0185680991957229	braun
1429	-0.198145181288164	0.00179030223472763	PES1	0.0080715735589647	braun
1430	0.366557037628781	3.07501128378344e-09	SEZ6L	2.83133601986682e-07	braun
1431	0.234718629553119	0.000203448207031999	TRIOBP	0.00145793460068647	braun
1432	-0.207085538718864	0.00108711795570878	TFIP11	0.0054715440701429	braun
1433	-0.266460891837878	2.28751117007327e-05	ANKRD54	0.000264511787722845	braun
1434	-0.218029589256326	0.000573671104086211	EIF3L	0.00331350252370723	braun
1435	0.156935352450478	0.0137324720693297	CCDC134	0.0400613818691621	braun
1436	0.30871127119175	7.87509844581507e-07	DEPDC5	2.01611613919469e-05	braun
1437	0.219601423520572	0.000521981369590628	TTC28	0.00308154626433433	braun
1438	-0.279798613644064	8.37256943030467e-06	TOMM22	0.000122973516418027	braun
1439	-0.239348482172843	0.000150555650601435	RTCB	0.00114478713646074	braun
1440	0.288830749452552	4.11288304355595e-06	PPP6R2	7.05240367891119e-05	braun
1441	-0.204769225370277	0.00123958293990315	MCAT	0.00607156938338562	braun
1442	-0.203129602029292	0.00135911031674721	THOC5	0.00653125947614394	braun
1443	0.42587960040928	2.93325765970619e-12	TSPO	1.20636368247603e-09	braun
1444	0.319501394382205	3.04723479308033e-07	CBX7	9.53958617936606e-06	braun
1445	-0.220258467715645	0.000501681411499438	RPL3	0.00298583553818541	braun
1446	-0.154791533285624	0.0150942567697868	ZMAT5	0.0432273317894809	braun
1447	0.187180228585397	0.00320930481271838	SYNGR1	0.0127777444887192	braun
1448	0.218529843729991	0.000556727750457794	MTMR3	0.00324126777989695	braun
1449	-0.153650337678718	0.015866278774949	SAMM50	0.0449332686836692	braun
1450	-0.364333401180557	3.88803720189686e-09	TXN2	3.43558255009548e-07	braun
1451	0.19455018522068	0.00217524408222835	FOXRED2	0.00936876942176731	braun
1452	-0.223593191111449	0.000409466273026858	EIF3D	0.00254108554616355	braun
1453	-0.296782843390736	2.15477859019677e-06	IFT27	4.38845892430967e-05	braun
1454	0.209893621948142	0.00092545792903271	FAM118A	0.00482638863798734	braun
1455	-0.22815556744635	0.00030861763237084	ST13	0.00203081048550805	braun
1456	-0.389817151835847	2.36887536774237e-10	RBX1	3.55558457593878e-08	braun
1457	0.156168872513182	0.0142064333285137	CHADL	0.0411254663092536	braun
1458	0.236970895489846	0.000175859842176545	ZC3H7B	0.00129321898706604	braun
1459	-0.322063235214824	2.41880101042799e-07	PHF5A	8.00688902454969e-06	braun
1460	0.284129291720015	5.97277726717118e-06	MLC1	9.45718504572177e-05	braun
1461	-0.25309157508714	5.94636264317378e-05	FKBP3	0.000567052179993517	braun
1462	-0.180149043609281	0.00459172656250335	SDR39U1	0.0169799351823656	braun
1463	-0.15594032645162	0.0143505058634148	PRMT5	0.0414226278771446	braun
1464	-0.300104580356822	1.63536939486499e-06	COCH	3.56947060946925e-05	braun
1465	0.163487868098431	0.0102154107266853	AP4S1	0.0317983679921279	braun
1466	0.166608803968454	0.00884021557499848	SOS2	0.0283554572761295	braun
1467	0.237741703827819	0.00016725059987772	CDKL1	0.00125004421750354	braun
1468	-0.26840633561849	1.98204862451139e-05	PSMC6	0.000236829953966971	braun
1469	-0.208631640109349	0.000995155293715176	CNIH1	0.00510482984702115	braun
1470	-0.243568379830998	0.000113832632251017	CGRRF1	0.000931489284222845	braun
1471	-0.233278579204897	0.00022315170736159	ATP6V1D	0.00156735465228266	braun
1472	-0.267434361205219	2.12948691603e-05	PSMA3	0.000249548536245355	braun
1473	-0.376774569081042	1.02236707108139e-09	VTI1B	1.13152282806453e-07	braun
1474	0.201602891530492	0.0014798142373903	KIAA0586	0.00694236109326141	braun
1475	-0.260644885744368	3.48821607136709e-05	AHSA1	0.00037215563285267	braun
1476	-0.17420882499955	0.00615475413418959	DAAM1	0.0211868177971459	braun
1477	0.217914802056065	0.000577625607144293	SPTLC2	0.00332945073846284	braun
1478	-0.247842411732498	8.53242661855587e-05	SNW1	0.000749604242399355	braun
1479	-0.169696408362108	0.00764402327478335	PPM1A	0.02525801056146	braun
1480	-0.179119298417843	0.00483399513868226	SIX4	0.0176553615781805	braun
1481	-0.227828848664463	0.000314989441723807	ERH	0.00206543346078261	braun
1482	-0.227796148722614	0.00031563386319461	SRSF5	0.00206718484101813	braun
1483	-0.25969313252733	3.73408479925384e-05	EIF5	0.000395307895124873	braun
1484	-0.430925981137293	1.52003779378202e-12	GSKIP	7.57047913930435e-10	braun
1485	-0.177374079735515	0.00527094854157963	PSMC1	0.0188429961403224	braun
1486	-0.23892546209894	0.00015479289598771	PSMB5	0.00117293621115998	braun
1487	-0.16650815934334	0.00888186031272835	ACIN1	0.0284307751815847	braun
1488	0.256856934351372	4.56732796842112e-05	TRIP11	0.000459542814967771	braun
1489	0.15655818402389	0.0139639352719029	EFS	0.0406018681003114	braun
1490	-0.210366720433899	0.000900508925312826	PSMA6	0.00473004616234546	braun
1491	-0.166937360820063	0.00870546947155883	BRMS1L	0.028021688895379	braun
1492	-0.258858072969036	3.96318785380768e-05	PCIF1	0.000412389832043407	braun
1493	-0.178022893603961	0.00510452563354646	RIMS4	0.0183920708210354	braun
1494	0.223619956304919	0.000408794345845795	PABPC1L	0.00254064642508926	braun
1495	-0.360912335600318	5.55860650865395e-09	SALL4	4.59529357681141e-07	braun
1496	-0.312376995243288	5.72784111477754e-07	PFDN4	1.56508616196054e-05	braun
1497	-0.195332707856093	0.00208554750684709	CSTF1	0.00911865284617861	braun
1498	0.305854964621569	1.00624494823319e-06	BMP7	2.43379818980051e-05	braun
1499	-0.289893832715313	3.77661997374701e-06	RAE1	6.64124668554438e-05	braun
1500	-0.283129736382336	6.46025506135e-06	TPD52L2	0.000100262060491802	braun
1501	-0.159836819987599	0.012061695685716	NELFCD	0.0361191581383958	braun
1502	-0.315929843961271	4.18984802449034e-07	PSMA7	1.21450171440054e-05	braun
1503	0.235271276435674	0.000196327491611729	TCFL5	0.00141803581119955	braun
1504	-0.242012056751374	0.000126270530356605	GID8	0.0010003949393473	braun
1505	-0.21203049521874	0.000817607727092438	ARFRP1	0.00437428118444914	braun
1506	0.203122362286339	0.00135966075249469	RASSF2	0.00653125947614394	braun
1507	-0.233847024531005	0.000215170354984346	MROH8	0.00152399584975015	braun
1508	-0.225872211436235	0.000355782094298386	NOP56	0.00227837779498972	braun
1509	-0.329204631499885	1.25615962987436e-07	IDH3B	4.89916093967043e-06	braun
1510	0.202343956259895	0.00142004911115448	SNTA1	0.00674154164251284	braun
1511	0.213984231323926	0.000729266190010722	PXMP4	0.0039932881778848	braun
1512	-0.186610382665295	0.00330537382355028	WFDC2	0.0130747223771265	braun
1513	0.150638426612585	0.0180717864253203	PPP1R16B	0.0497769139925174	braun
1514	-0.29140716312733	3.3428146613223e-06	DNTTIP1	6.10453670735141e-05	braun
1515	0.266243556442989	2.32427503578471e-05	SYNDIG1	0.000267792655805395	braun
1516	-0.151397587921885	0.0174921066222164	APMAP	0.04846043293543	braun
1517	0.192495700648433	0.00242771445386853	CDH20	0.0102348854448009	braun
1518	-0.179248656881172	0.00480294238290285	ADNP2	0.0175771007646849	braun
1519	-0.179428120191436	0.00476015893896346	USP14	0.0174496692854542	braun
1520	-0.165385924474375	0.00935815234269665	VAPA	0.0295837493418717	braun
1521	0.170808478688955	0.00724988662330507	METTL4	0.0241886730825034	braun
1522	0.177999569309629	0.00511042562798502	LPIN2	0.018407276004547	braun
1523	0.161958212436906	0.0109561025302797	SMCHD1	0.0336451836951443	braun
1524	0.298966949746718	1.79807808423633e-06	CEP192	3.81074305009234e-05	braun
1525	-0.172157672058185	0.00679611066913583	RNMT	0.0229405374620213	braun
1526	0.176246690999448	0.00557174577301132	LIPG	0.0196174866436006	braun
1527	0.230820513957998	0.000260949254851089	NOL4	0.00177151238252997	braun
1528	0.158764559924091	0.0126570400861212	STS	0.0375123581887017	braun
1529	0.237954224854381	0.000164947174624306	POLA1	0.00123535624904888	braun
1530	-0.17013428299015	0.00748661025650638	NXT2	0.0248277205146914	braun
1531	-0.21778702863571	0.000582057152569011	MOSPD1	0.00335030395666547	braun
1532	0.278486686769223	9.26427772468077e-06	XIAP	0.000133916478930511	braun
1533	0.216934833823454	0.000612427669950411	STAG2	0.00348590648293333	braun
1534	0.178559782992821	0.00497039735416834	MCF2	0.0180154296426141	braun
1535	-0.235655882379818	0.000191510030296404	CCDC22	0.00138965258407794	braun
1536	0.310671756874863	6.6457125199484e-07	PLP2	1.76312523198728e-05	braun
1537	-0.30366112252966	1.21255650306393e-06	NAA10	2.83888495813492e-05	braun
1538	0.193798965563353	0.0022646449360853	ZC3H12B	0.00967773578965937	braun
1539	-0.211572148230323	0.000839714039130044	SLC25A14	0.0044663819061883	braun
1540	-0.182304564612279	0.00411964310910422	SLC35A2	0.0155606326069452	braun
1541	-0.326939099400104	1.54920613517489e-07	PQBP1	5.75411919427503e-06	braun
1542	0.347911656438759	2.08168975076677e-08	EEA1	1.28140868534559e-06	braun
1543	-0.191768998199184	0.00252321237887775	CDK16	0.0105804967605677	braun
1544	-0.25645586408149	4.69841723618747e-05	HTATSF1	0.000470142079058503	braun
1545	-0.277999246304537	9.61800616424828e-06	PIN4	0.000137577667808967	braun
1546	-0.183721813164473	0.00383357918761012	MAGED2	0.0146817641239581	braun
1547	-0.231212146592602	0.000254552341655222	RBM3	0.00173669365349706	braun
1548	0.169142999290317	0.00784718433371058	KLF8	0.0258125484072251	braun
1549	0.17052147000302	0.00734983272118592	SYTL4	0.0244407032248966	braun
1550	0.216507676035267	0.0006281960556632	ZDHHC15	0.00355167398446939	braun
1551	0.17741323292912	0.00526076918115987	DRP2	0.0188188860326375	braun
1552	-0.226228031050876	0.000348016490049501	PBDC1	0.00223649072227119	braun
1553	-0.184725407799192	0.0036419909784978	ARMCX3	0.0141207696926399	braun
1554	-0.175630525279394	0.00574256989434852	BEX4	0.0200834147246654	braun
1555	0.170585002394021	0.0073276033363985	HTR2A	0.024388988383025	braun
1556	-0.152819854035543	0.0164495902973202	NDFIP2	0.0462623616241626	braun
1557	0.347697947994354	2.12631442962141e-08	CAB39L	1.30156576566267e-06	braun
1558	0.213680380065163	0.000742400148190598	UGGT2	0.00405103507157589	braun
1559	0.262535720459211	3.04437574655055e-05	PARP4	0.00033390615670625	braun
1560	0.215168416633321	0.000680100452401862	VWA8	0.0037711845429996	braun
1561	0.292394835997802	3.08576802524684e-06	PHKB	5.73063733095417e-05	braun
1562	-0.393709917897765	1.51191320692941e-10	NUTF2	2.62952904894057e-08	braun
1563	-0.175908880788552	0.00566482645987717	NUP93	0.0198495374227292	braun
1564	-0.187664611844835	0.00312963990494829	CENPT	0.01253801259178	braun
1565	0.18424856182218	0.00373191583483648	PLLP	0.0143677448356652	braun
1566	-0.192944806396255	0.00237035210316414	ACD	0.0100395261093524	braun
1567	-0.275632209783172	1.15258296214371e-05	POLR2C	0.00015746697651133	braun
1568	-0.258568203629826	4.04576881533116e-05	USB1	0.000418202725562109	braun
1569	-0.205992180173536	0.0011567982104059	CYB5B	0.0057550719392397	braun
1570	0.169689603390161	0.00764649271006454	NME3	0.0252585530974306	braun
1571	-0.368396318019839	2.52920894115431e-09	PSMD7	2.40978629288937e-07	braun
1572	-0.19280427425361	0.00238816769184261	SLC38A7	0.0101031480307025	braun
1573	0.168290407763281	0.00816959225087386	TANGO6	0.0266570048519431	braun
1574	0.386515304801077	3.45117211742288e-10	WDR59	4.91097310267564e-08	braun
1575	0.219086151384023	0.000538430580116545	AXIN1	0.003151487108086	braun
1576	0.174142651453161	0.00617456867918084	NPRL3	0.0212350122466367	braun
1577	0.166562581389707	0.00885931998095124	MLYCD	0.0283918014130689	braun
1578	-0.184796032428571	0.00362884020360572	NECAB2	0.0140753384775588	braun
1579	-0.230212142919566	0.00027118410311771	COTL1	0.00182404187713981	braun
1580	0.197637061161192	0.0018406404436319	TSC2	0.00822508048159656	braun
1581	0.294368869189206	2.62736734115629e-06	LMF1	5.07725995715158e-05	braun
1582	0.21165459964845	0.000835697161619985	METRN	0.00445366429954775	braun
1583	-0.176186133108948	0.00558833039801791	NUBP1	0.0196506213642754	braun
1584	-0.188480299481402	0.00299952653921382	UBE2I	0.0121231325304928	braun
1585	0.413135747864507	1.47075790961257e-11	EEF2K	4.24081431990129e-09	braun
1586	-0.169908924401067	0.00756726064590178	ZNF174	0.025042124704665	braun
1587	0.289543448535382	3.8844449794397e-06	USP31	6.76659199359631e-05	braun
1588	-0.158129578779882	0.0130216543704284	HMOX2	0.0383853287427453	braun
1589	-0.234390321033444	0.000207791796232781	BFAR	0.0014818410740524	braun
1590	0.151588104443553	0.0173492006286974	SALL1	0.0481497445006679	braun
1591	0.274223195972356	1.28265133161857e-05	RBL2	0.00017162161764878	braun
1592	-0.150537187094841	0.0181503406470218	QPRT	0.0499556097637323	braun
1593	0.339382633161472	4.79438559719095e-08	XYLT1	2.44335269713587e-06	braun
1594	0.214461765254417	0.000709057637159223	MAZ	0.00390262332761083	braun
1595	-0.179498879067926	0.00474338470361756	BCKDK	0.0173998212914421	braun
1596	-0.243505129257508	0.000114314886551723	RNF40	0.000932993384916374	braun
1597	-0.321775413692042	2.48265215691852e-07	AAGAB	8.14443703094498e-06	braun
1598	0.371301874552367	1.85282057527863e-09	CORO2B	1.86250963700256e-07	braun
1599	0.193184949243738	0.00234018830242466	HERC1	0.00994588451653127	braun
1600	0.154723520180457	0.0151393289408076	ACSBG1	0.0433108451248126	braun
1601	-0.193714829170146	0.00227486338105856	RAB11A	0.00971156209211979	braun
1602	0.209108223848203	0.000968285582375305	TTC23	0.00500448355004067	braun
1603	-0.230775341973499	0.000261696650765593	CD276	0.00177548619346044	braun
1604	-0.171023164459406	0.00717592012284865	GABPB1	0.0239642050551821	braun
1605	-0.1517690592679	0.0172144101410461	BMF	0.0478241105262278	braun
1606	-0.362832928190313	4.55031501563931e-09	EIF3J	3.92581115168188e-07	braun
1607	0.189011009879993	0.00291752517963886	SPG11	0.0118661185572765	braun
1608	0.152094746436954	0.0169741098538958	SLC30A4	0.0473607235838061	braun
1609	0.197651834131845	0.00183915886488328	SGK3	0.00822508048159656	braun
1610	0.185840921858661	0.00343922590807849	CSPP1	0.0134680479895697	braun
1611	0.219327467457366	0.000530668104805399	ZDHHC2	0.00311771068329907	braun
1612	-0.296275684406693	2.24677967685905e-06	BRF2	4.54205994821856e-05	braun
1613	-0.335780282498278	6.76893818775528e-08	ZFAND1	3.15605343503126e-06	braun
1614	0.223479593808933	0.000412329503588772	INTS9	0.00255392559119399	braun
1615	0.303808499147884	1.19751614102033e-06	IKBKB	2.81856515783257e-05	braun
1616	0.293675597742594	2.78040826139305e-06	JPH1	5.27988445755349e-05	braun
1617	-0.280751334809274	7.77677992435561e-06	EIF3E	0.00011577469786843	braun
1618	0.225419250749218	0.000365900797708371	NDRG1	0.00232956132509623	braun
1619	0.26766835876599	2.09307213537056e-05	UBR5	0.000246865354007053	braun
1620	-0.161535073516567	0.0111691966160325	LEPROTL1	0.0340704029292505	braun
1621	-0.150972659581275	0.0178145442523463	DCTN6	0.0491672446783269	braun
1622	0.168304161244882	0.00816429924288671	GSR	0.0266476695872236	braun
1623	-0.259589563226727	3.7618051435214e-05	NEFM	0.000396327874591962	braun
1624	-0.284796015568383	5.66729436196846e-06	PLEKHJ1	9.09173416165278e-05	braun
1625	-0.152757339525888	0.0164942471502757	SF3A2	0.0463641523923988	braun
1626	-0.160825370374869	0.011534827002301	AMH	0.0348750274459745	braun
1627	-0.240650199958638	0.000138187616715424	PTOV1	0.00107080743730616	braun
1628	-0.268200724744671	2.01240801682157e-05	SGTA	0.00023915352104462	braun
1629	-0.248563063855631	8.12350338956568e-05	C19orf53	0.000720722482910698	braun
1630	-0.190230939188927	0.00273668631033005	TIMM44	0.0112813664041709	braun
1631	-0.176559115827063	0.00548688309146355	VRK3	0.0194067757735581	braun
1632	-0.35186110377847	1.40261929957262e-08	FAM32A	9.48672818852916e-07	braun
1633	0.303133403173238	1.26790732734779e-06	OLFM2	2.92472854436836e-05	braun
1634	-0.209025642129989	0.000972893168683498	POP4	0.00501882789513422	braun
1635	-0.202667249469884	0.00139467588724866	CCNE1	0.00664989716996674	braun
1636	0.195229359505237	0.00209719735070244	URI1	0.00915497664209031	braun
1637	-0.328038075107661	1.39967624842774e-07	PDCD5	5.25214131987081e-06	braun
1638	-0.201596305438534	0.00148035556585281	TIMM50	0.00694236109326141	braun
1639	0.316854567003445	3.8597994360064e-07	AKT2	1.13994130512998e-05	braun
1640	-0.152414497963645	0.016741040373453	PLD3	0.0468535324066218	braun
1641	-0.212758308855781	0.000783604978453455	PIAS4	0.00422121914892552	braun
1642	-0.270869337898589	1.65049183024322e-05	SHD	0.000207706517099142	braun
1643	-0.193178377842685	0.00234100905066479	TBCB	0.00994588451653127	braun
1644	-0.199882019593556	0.00162758589172594	POLR2I	0.0074617583418568	braun
1645	0.167981910569498	0.00828912178834447	CLIP3	0.026950714372371	braun
1646	-0.169095928069654	0.00786468441887793	ZFR2	0.0258468347863364	braun
1647	0.184803753239197	0.00362740514295151	PRKD2	0.0140753384775588	braun
1648	-0.174155178667778	0.0061708132426524	APLP1	0.0212350122466367	braun
1649	-0.351035294509783	1.52401812086735e-08	BBC3	9.9992015271518e-07	braun
1650	-0.264907511875771	2.56284495526558e-05	MRPL4	0.000289197653705921	braun
1651	-0.285510595492582	5.35640916741536e-06	RPS19	8.6815721292862e-05	braun
1652	-0.328448881169555	1.34742584509377e-07	ETFB	5.12630034190708e-06	braun
1653	-0.223514419250205	0.000411449755784981	BABAM1	0.00255136104931298	braun
1654	-0.20409305384527	0.00128765542391625	CDC37	0.00627059576882238	braun
1655	-0.259228678508235	3.85992047262705e-05	NAPA	0.000404395813736165	braun
1656	0.171330112407166	0.00707133547568609	MEGF8	0.023694380063331	braun
1657	-0.202425881539219	0.00141357961630326	KDELR1	0.00672539811369295	braun
1658	-0.190514785014634	0.00269609692906103	CYTH2	0.0111560173911336	braun
1659	-0.15246220661716	0.0167065056373347	GRWD1	0.0468293225991255	braun
1660	0.169667466719007	0.00765453073514165	RAB3D	0.0252774844077598	braun
1661	0.162866326888064	0.0105108559825091	DBP	0.032496458521544	braun
1662	0.266263376525358	2.32089930834964e-05	CAPS	0.000267740435705013	braun
1663	-0.199975038660677	0.00161926545475793	PPP2R1A	0.00743599815078903	braun
1664	-0.273286609899383	1.37668280059282e-05	WDR83OS	0.000181084195031159	braun
1665	0.175952247507179	0.0056527996531113	CACNG7	0.0198178917782009	braun
1666	-0.194383049631598	0.00219485169561845	RPL18A	0.00943467635499856	braun
1667	-0.242456187436564	0.000122597098052317	ISYNA1	0.000979793146140948	braun
1668	-0.300707687550277	1.55491500851341e-06	COPE	3.42112525065893e-05	braun
1669	-0.202169814794277	0.00143389096636673	ARMC6	0.00678374063837662	braun
1670	-0.166625474664039	0.00883333433509616	TMEM147	0.0283472263618577	braun
1671	-0.213490058742056	0.00075073762497753	KXD1	0.00408435771364119	braun
1672	-0.200105552777289	0.00160765671730352	SUGP1	0.00739874929383247	braun
1673	0.211509081523001	0.000842798535165458	GSK3A	0.00447626929219967	braun
1674	-0.281966128317858	7.07539016097234e-06	ZNF574	0.000108124198038736	braun
1675	0.269106094594194	1.88194168335032e-05	GRIK5	0.000228347492551258	braun
1676	0.250912149983393	6.91471987576949e-05	SIPA1L3	0.000638815030489778	braun
1677	0.285318722391706	5.43825322491259e-06	AVL9	8.78863430462644e-05	braun
1678	0.19042575647366	0.00270876859525572	CDK6	0.0111999915087611	braun
1679	-0.258493626662932	4.06727604304655e-05	PMPCB	0.000419447359106255	braun
1680	0.200098846855339	0.00160825132337873	TFPI2	0.00739874929383247	braun
1681	-0.1840423189811	0.00377142730222059	BET1	0.0144943980885412	braun
1682	0.169466016201873	0.0077280258616521	PTN	0.0254894579669242	braun
1683	0.206335025432898	0.00113451910581236	CAV2	0.0056607130429809	braun
1684	0.180840077987861	0.00443533241783147	CAV1	0.0165524309612328	braun
1685	0.154110435400593	0.015550964482389	LMBR1	0.0442461484896224	braun
1686	0.199391932983026	0.00167207284791502	IQCE	0.00762735312015189	braun
1687	0.283922865733534	6.07049092564632e-06	VIPR2	9.54295108641417e-05	braun
1688	-0.173218945648336	0.0064571788187942	TAX1BP1	0.0219997849246045	braun
1689	0.214443905888117	0.000709804015802645	GRB10	0.00390427841423172	braun
1690	-0.167222036654658	0.00859019791056727	ABHD11	0.0277239465408205	braun
1691	-0.186437272238542	0.00333506939196769	CHCHD2	0.0131684163343387	braun
1692	-0.228981860621679	0.000293034189681667	NPTX2	0.00194710467940693	braun
1693	-0.257433226374891	4.38499071628423e-05	PDAP1	0.000444462009975266	braun
1694	-0.221224075809165	0.00047317247254458	BUD31	0.0028517881087299	braun
1695	0.166299977657983	0.00896855484948131	EIF3B	0.0286329998501651	braun
1696	0.231802623289061	0.000245183280575961	PTPRZ1	0.00168748316913995	braun
1697	-0.244137430720227	0.000109578849377931	TAF6	0.000905471683736041	braun
1698	-0.239637651974624	0.000147721851625932	AIMP2	0.00112558298210385	braun
1699	-0.208804014251274	0.000985358660526048	MOSPD3	0.00507119532333673	braun
1700	-0.209861941148024	0.000927151155537742	LSM5	0.00483291874939441	braun
1701	-0.165776483202318	0.0091898847095834	AP1S1	0.0291756266065299	braun
1702	-0.210146340477105	0.000912052629655824	RPA3	0.00477010055519755	braun
1703	-0.269377383315535	1.84443441131682e-05	ZNHIT1	0.000225300644869548	braun
1704	0.284671181743394	5.72333635176887e-06	GLCCI1	9.16292300217429e-05	braun
1705	0.271582725332036	1.56473869726058e-05	NRF1	0.000200994629611772	braun
1706	-0.170242424823081	0.00744818161600265	CEP41	0.024716821794521	braun
1707	0.301646167425482	1.43719601290757e-06	ZNF862	3.22691735930907e-05	braun
1708	-0.219256119219442	0.000532952321750871	MEST	0.00312442942184286	braun
1709	-0.19785783606482	0.00181861212354849	POU6F2	0.00816092987141705	braun
1710	-0.21956157325273	0.000523236722412186	TSPAN13	0.0030851938260889	braun
1711	0.200096571542361	0.00160845311836351	RARRES2	0.00739874929383247	braun
1712	0.201374379612253	0.00149870258894947	GLI3	0.00700267985804663	braun
1713	-0.30153266478106	1.45096686159912e-06	MRPL32	3.25117462219663e-05	braun
1714	0.351748442578294	1.41861350889873e-08	URGCP	9.53604185092233e-07	braun
1715	0.466654208182958	1.04651101609158e-14	PRKAG2	8.1689512419265e-12	braun
1716	-0.171415669412836	0.00704242755497979	GCK	0.0236264172443091	braun
1717	-0.278031222560727	9.59441390577535e-06	BCL7B	0.000137419598909256	braun
1718	-0.333799303992589	8.16730826027323e-08	YKT6	3.55115859554816e-06	braun
1719	0.206360420347519	0.0011328846521479	CLIP2	0.00565513309047133	braun
1720	-0.252381183405887	6.24702649501618e-05	EIF4H	0.000590583859412358	braun
1721	0.202365556159971	0.00141834077692951	SPATA6L	0.00673927141926136	braun
1722	0.180198670923177	0.0045803317028624	SLC1A1	0.0169606943116807	braun
1723	0.207948390145818	0.00103487491628548	LHX2	0.00526666254423598	braun
1724	0.286098555786798	5.11284846462097e-06	FKTN	8.37391339713781e-05	braun
1725	0.167437102620779	0.00850401422782246	SPIN1	0.0275025041010185	braun
1726	0.233924459094664	0.000214103973469161	TMEM245	0.00151840597883599	braun
1727	0.277219938234614	1.02103042116583e-05	C5	0.000144338876111385	braun
1728	-0.237285628791765	0.000172295695361485	PTGR1	0.00127465164460758	braun
1729	0.254862886917909	5.25490894682359e-05	SUSD1	0.000515932234142886	braun
1730	-0.153316122407446	0.0160988134201389	CDC37L1	0.0455094681745258	braun
1731	0.210170350321836	0.000910788389209535	KDM4C	0.00476576331450281	braun
1732	0.186390552255419	0.0033431250647177	NCS1	0.0131954687802997	braun
1733	0.21605740319954	0.000645223487583792	MPDZ	0.00363108051024941	braun
1734	-0.224959349383464	0.000376447620017783	EDF1	0.00238375819833216	braun
1735	0.34645732836011	2.40417529826574e-08	PIP5K1B	1.42392155368096e-06	braun
1736	0.15156084248371	0.0173695871713177	GLIS3	0.0481941166462719	braun
1737	-0.316538984835535	3.96952889256188e-07	BAG1	1.16687997267878e-05	braun
1738	0.195766053533653	0.00203733854424958	RAPGEF1	0.008944876940259	braun
1739	0.201501081853151	0.00148820253758646	NPDC1	0.00697145583768055	braun
1740	0.306588203394067	9.45115312174853e-07	SH3GL2	2.32710752258424e-05	braun
1741	0.311535840971688	6.16428576207e-07	ABCA2	1.65795995739984e-05	braun
1742	0.323483810252761	2.12606931574268e-07	SHB	7.23457810328962e-06	braun
1743	0.151804819002075	0.0171878815606748	UBE2R2	0.0477746367986591	braun
1744	-0.196891802599757	0.00191681186887212	EXOSC3	0.00850648345371883	braun
1745	-0.247993221651071	8.44528471616209e-05	ZFAND5	0.000743850358802154	braun
1746	0.18028236622214	0.00456117218823816	DVL1	0.0169068889264295	braun
1747	-0.320877568673165	2.69239734592609e-07	CCNJ	8.72798749092075e-06	braun
1748	0.18971929464357	0.00281125438347161	DNMBP	0.0115054709220657	braun
1749	0.301495215018284	1.45553809985361e-06	RAB11FIP2	3.25476142042776e-05	braun
1750	0.160307450970492	0.0118082756619466	CXCL12	0.03552533674573	braun
1751	0.195377365075111	0.00208053184179095	ATE1	0.0091039885744822	braun
1752	0.29609027921292	2.2813394663275e-06	SPOCK2	4.59496995083648e-05	braun
1753	0.207193355415369	0.00108045999594539	MICU1	0.00545306318543235	braun
1754	0.25053719912526	7.09558518446131e-05	CCSER2	0.000649509831797348	braun
1755	0.222802870402027	0.000429775094845449	BMPR1A	0.00264404588109016	braun
1756	-0.313386334896294	5.24315254743891e-07	MINPP1	1.4618122763941e-05	braun
1757	0.40481447646042	4.06500404800384e-11	FBXW4	9.1868058773504e-09	braun
1758	-0.230285823749444	0.000269924938743312	NPM3	0.00182004157157568	braun
1759	0.175187390568163	0.00586830956031107	GBF1	0.0204188846784149	braun
1760	0.209045142276116	0.000971803356165883	ARHGAP21	0.00501556729793197	braun
1761	0.21647927020404	0.000629257844513435	SUFU	0.00355584229104369	braun
1762	0.207832786604708	0.00104173780588697	ANKRD26	0.00529175759810087	braun
1763	0.174869336415946	0.00596007211919612	ACBD5	0.0206499587592907	braun
1764	-0.203256695332344	0.00134948065654229	GTPBP4	0.00650803677541104	braun
1765	0.249196766265246	7.77920101957121e-05	SH3PXD2A	0.000698089316719425	braun
1766	-0.328890751518615	1.29331875500242e-07	GLRX3	4.98433360707972e-06	braun
1767	-0.177286940562643	0.00529366717656721	SHOC2	0.0188872390926887	braun
1768	-0.176961506517956	0.00537929241353655	TFAM	0.019142873327418	braun
1769	0.258883162067604	3.95611547262823e-05	CCNY	0.000412045220851592	braun
1770	0.189139949488022	0.00289791193128286	ZMIZ1	0.0118079438744516	braun
1771	-0.180962124417918	0.00440821490898013	DNAJC12	0.0165018144030391	braun
1772	-0.155940066616809	0.0143506703862043	PPIF	0.0414226278771446	braun
1773	0.225546209113054	0.000363038026316576	GIT1	0.00231671965891131	braun
1774	-0.184664685404107	0.00365333231127816	PSMD3	0.0141597319188804	braun
1775	-0.164712572667401	0.00965468063256948	RAD51C	0.0303247671940628	braun
1776	-0.197855575730063	0.00181883642840198	GOSR2	0.00816092987141705	braun
1777	0.251866964053468	6.47352459153469e-05	RPS6KB1	0.00060676141103033	braun
1778	0.188854396951677	0.00294150976838498	TRIM16L	0.0119547932241076	braun
1779	-0.228781625207171	0.00029674179567022	CDK5RAP3	0.00196660831025251	braun
1780	-0.170380225894508	0.00739946825815418	CBX1	0.0245833758958749	braun
1781	0.270262566720523	1.7269138888722e-05	PIGL	0.000214289869539894	braun
1782	0.163297123266063	0.010305288724004	INTS2	0.0320508227501879	braun
1783	0.228052264052278	0.000310619215420483	CAMTA2	0.00204044049362244	braun
1784	0.160044570682694	0.0119492437108426	MED13	0.0358608226074233	braun
1785	-0.178772269591845	0.00491819382326305	ENO3	0.0178913179686233	braun
1786	-0.235461126186357	0.000193935519201571	PFN1	0.00140168303686782	braun
1787	-0.200142637415299	0.00160437209648848	RNF167	0.00738928333805138	braun
1788	-0.209471376320937	0.000948261137777715	SLC25A11	0.00491756718846037	braun
1789	-0.196423052105195	0.0019661844511518	C1QBP	0.00868338695335361	braun
1790	0.153904463912703	0.0156914369836226	CCDC47	0.0445417292822675	braun
1791	-0.215454494392933	0.000668691349494887	MED31	0.00372678083235782	braun
1792	0.252839827874555	6.05131832302306e-05	AKAP10	0.000574560614084607	braun
1793	-0.208734638953585	0.000989290784010653	DDX5	0.00508426788011479	braun
1794	-0.270623047399921	1.68111731851095e-05	C17orf75	0.000209440417757817	braun
1795	-0.194065501740998	0.002232549155159	PSMD11	0.00956669577359296	braun
1796	0.220866897724542	0.000483538164076521	NAGLU	0.00289041334631011	braun
1797	0.281760544349019	7.18970197938359e-06	EZH1	0.000108959287120479	braun
1798	-0.304656450145509	1.11438551011931e-06	MRPL27	2.65441783356027e-05	braun
1799	-0.348671877274635	1.93015570395795e-08	VAT1	1.20849805990098e-06	braun
1800	-0.349284946870449	1.81576060136409e-08	LRRC59	1.16286654079829e-06	braun
1801	-0.271469084878857	1.57811026730707e-05	RND2	0.000202001801388826	braun
1802	0.153076802986172	0.0162671470716539	SMURF2	0.0458433977531152	braun
1803	0.230571218029832	0.000265098934236192	HLF	0.00179523425366252	braun
1804	-0.242759193944994	0.000120148631108748	PRKAR1A	0.000966296053135096	braun
1805	-0.172408460717513	0.00671461512801256	MMD	0.0227214447058782	braun
1806	-0.187910619055212	0.00308986983266796	RANGRF	0.0124104485911081	braun
1807	-0.271260547882058	1.60292995889673e-05	DPH1	0.000204700507688012	braun
1808	-0.176798731295043	0.00542258490369611	TNFAIP1	0.0192906697369475	braun
1809	-0.275733757821539	1.1437091958826e-05	IFT20	0.00015664527074107	braun
1810	-0.252192315979226	6.32933637255979e-05	TMEM97	0.000596820470173301	braun
1811	0.180813220591819	0.00444131999671258	PMP22	0.016555044397824	braun
1812	-0.336809309375915	6.13660061512552e-08	UNC119	2.94906723420747e-06	braun
1813	-0.244561696031596	0.000106504853469209	TMEM33	0.000886758115092795	braun
1814	0.166425286987024	0.00891628188826424	USP46	0.0284996683350614	braun
1815	-0.260998993288694	3.4007022199918e-05	LAMTOR3	0.000364237480199903	braun
1816	-0.31906944562155	3.16757418099204e-07	UBE2D3	9.83204257822375e-06	braun
1817	0.249116919648945	7.82181547859643e-05	GAB1	0.00070076559443157	braun
1818	0.198937188296265	0.00171434324968195	CPE	0.0077813003259176	braun
1819	-0.217645436133709	0.000587004715927623	RPL34	0.00337011869032962	braun
1820	-0.205553633789103	0.0011858819670884	GRPEL1	0.00586358696452511	braun
1821	-0.276107417878571	1.11161176438241e-05	FRG1	0.000153014197265554	braun
1822	-0.151925716264456	0.0170984569392736	DHX15	0.0475864345145088	braun
1823	0.204761307587747	0.0012401361942153	SH3D19	0.00607156938338562	braun
1824	0.190605581220406	0.00268322913628441	GLRB	0.011106966998968	braun
1825	0.203616086338801	0.00132258769930174	RAPGEF2	0.0064041060396186	braun
1826	0.245145136676571	0.000102409455208827	SNX25	0.000861576438729797	braun
1827	0.248857534084793	7.96176913431224e-05	LRP2BP	0.000710399873002111	braun
1828	0.173396629612762	0.0064019340803622	FAM149A	0.0218455284081372	braun
1829	-0.197368615131283	0.00186775338891461	HTATIP2	0.00832586406929919	braun
1830	-0.166796800949566	0.00876289030412027	CCDC34	0.02818168155628	braun
1831	0.25729639950351	4.42765050284553e-05	ELP4	0.00044795721661753	braun
1832	0.248532090725707	8.14069323522339e-05	B3GAT1	0.000721663234452611	braun
1833	-0.155821807202449	0.0144257219923964	HSPA8	0.041573549676667	braun
1834	-0.260600689686168	3.49928665927161e-05	DNAJC4	0.000372973579043181	braun
1835	-0.384121086988369	4.52206088475361e-10	EHD1	6.19352763928067e-08	braun
1836	0.154308722276022	0.0154167730937619	NRXN2	0.0439556551622039	braun
1837	0.246149147119805	9.57057542444787e-05	CPT1A	0.00081797811954505	braun
1838	-0.222896242645585	0.000427327937261381	CCND1	0.00263342643901741	braun
1839	-0.234650221203722	0.000204346211485215	PRPF19	0.00146301797998181	braun
1840	-0.27076584985407	1.66329532454123e-05	ANAPC15	0.000208520902414168	braun
1841	0.217468389581554	0.000593245864561785	CEP164	0.0033943576699757	braun
1842	-0.154655150066947	0.0151847563803201	RNF141	0.0434184174475906	braun
1843	-0.277338218741079	1.01182312885033e-05	EIF4G2	0.000143422328885033	braun
1844	0.228577120844748	0.000300573482636211	CBL	0.00198875824229768	braun
1845	0.155845470676321	0.0144106768424505	HIPK3	0.0415411171172664	braun
1846	0.260242094422417	3.59034450265102e-05	KIAA1549L	0.000381565516154678	braun
1847	0.241208969080278	0.000133176020454954	SLC1A2	0.00104006390315391	braun
1848	-0.328864587278458	1.29646351922764e-07	COMMD9	4.98433360707972e-06	braun
1849	0.225919870215533	0.000354732702402263	AMBRA1	0.00227298609369684	braun
1850	0.337538865797262	5.72316652689298e-08	CD81	2.79949712656993e-06	braun
1851	0.25282102006618	6.05922904637151e-05	SOX6	0.000574813616113356	braun
1852	-0.211347078482066	0.000850769789668653	C11orf58	0.00450550245790209	braun
1853	-0.188624852106412	0.00297698676604326	RPS13	0.0120631819510118	braun
1854	0.191203664746311	0.00259985222943596	NUP98	0.0108149509787129	braun
1855	-0.263851155344682	2.76766788643705e-05	NDUFS8	0.000307247588973564	braun
1856	-0.175106625097509	0.00589149071525754	PSMD9	0.0204605590386931	braun
1857	0.234307006785837	0.000208907749767021	PRPF40B	0.00148733087342252	braun
1858	-0.213789749631852	0.00073764770753367	COQ5	0.00402911561886661	braun
1859	0.224570926752319	0.000385574494774971	CAPRIN2	0.00242661673707603	braun
1860	-0.234146405000594	0.000211074734110842	MVK	0.00150150097002546	braun
1861	0.19031196891788	0.00272504300517148	CAMKK2	0.0112503547972961	braun
1862	-0.285968191822701	5.16592437280526e-06	RSRC2	8.4482139332578e-05	braun
1863	-0.318098225292736	3.45502891596075e-07	METAP2	1.04288572540446e-05	braun
1864	-0.213023301465125	0.000771552217657842	PRMT8	0.00416243114174149	braun
1865	-0.195755800771014	0.00203846730965829	VPS29	0.00894492843889702	braun
1866	0.281378399899064	7.40686705553511e-06	ACAD10	0.000111479453746563	braun
1867	0.240961545996548	0.000135373786689522	ALDH2	0.00105572283327907	braun
1868	0.308224458666031	8.21254598520701e-07	CDK2AP1	2.08404605386655e-05	braun
1869	0.173580639826047	0.00634516828114294	STX2	0.0216934124012061	braun
1870	-0.325473093769896	1.77273098992925e-07	COPZ1	6.28602377238021e-06	braun
1871	-0.192920421157671	0.00237343477936315	MRPL51	0.0100485799372033	braun
1872	-0.222505771668972	0.000437648425008932	GAPDH	0.00267745047058787	braun
1873	-0.259403662199317	3.81204922266173e-05	CHD4	0.000400466187274253	braun
1874	-0.162487570305143	0.0106945770751148	GNB3	0.0329343679066984	braun
1875	0.180877727820478	0.00442695101597441	CHPT1	0.0165422477378278	braun
1876	-0.24647091111366	9.3646014236492e-05	USP5	0.000803507735308726	braun
1877	-0.200034983310916	0.00161392411680125	TPI1	0.00741457716888524	braun
1878	0.158539917935719	0.0127849925306957	GNPTAB	0.0378608549077927	braun
1879	0.1794173238119	0.00476272303577182	ATN1	0.0174532295327598	braun
1880	-0.2564620534833	4.69636757423104e-05	SUDS3	0.000470142079058503	braun
1881	-0.339189560824263	4.88438075772048e-08	GOLT1B	2.47769259084923e-06	braun
1882	-0.183870656583744	0.00380460163445215	LDHB	0.0145911865973721	braun
1883	-0.375890107412978	1.12633140406509e-09	PRKAB1	1.22190229646942e-07	braun
1884	-0.392185818329312	1.80377780107844e-10	CMAS	2.94984975618157e-08	braun
1885	0.212744219189739	0.000784250661484367	C2CD5	0.00422262137488168	braun
1886	-0.167711710699347	0.00839508755519246	COX6A1	0.0272306022327542	braun
1887	-0.202866076523459	0.00137927825438273	TDP2	0.00659657434887452	braun
1888	-0.172568582375544	0.00666304020300855	DSE	0.0225957695773336	braun
1889	-0.197124085110823	0.00189276764792573	RWDD1	0.0084099980204064	braun
1890	0.243809541379442	0.000112011336842219	MAK	0.000922094829286395	braun
1891	0.178141692679643	0.00507456967023161	CEP85L	0.0183142489712542	braun
1892	0.168021175333475	0.0082738224919939	RNGTT	0.0269089560833414	braun
1893	0.202346657897059	0.00141983533580024	UST	0.00674154164251284	braun
1894	0.168579032895394	0.00805915301394005	FANCE	0.0263455994210953	braun
1895	0.159028589218832	0.0125080945353208	KCTD20	0.0371815495994331	braun
1896	0.161659104348258	0.0111063584598478	STK38	0.0339827896242816	braun
1897	-0.246077588432226	9.61695726886211e-05	SRSF3	0.000821301642984584	braun
1898	-0.199925928133607	0.00162365346818923	RNF8	0.00745302515749871	braun
1899	0.284659971153363	5.72839486765482e-06	PHACTR1	9.16292300217429e-05	braun
1900	0.360081279427377	6.05899927998674e-09	FBXO9	4.88150405226579e-07	braun
1901	0.220019618732256	0.000508974695992648	MDN1	0.00302431439478929	braun
1902	-0.206536439694005	0.00112161512140774	RBM24	0.00561166067820302	braun
1903	0.175978420423121	0.00564555225127996	CAP2	0.0198073378217338	braun
1904	-0.251320079557154	6.72287443429958e-05	BAG2	0.000625849916538832	braun
1905	0.159272032800727	0.0123721309135212	E2F3	0.0368874662365857	braun
1906	-0.281252893302821	7.47953965026074e-06	PTP4A1	0.000111958081896048	braun
1907	0.20670048170712	0.00111120525589771	ASCC3	0.00556975113855042	braun
1908	0.199366594418691	0.00167440286888805	GPLD1	0.00763480326026066	braun
1909	-0.303796278393814	1.19875650307071e-06	ACOT13	2.81856515783257e-05	braun
1910	-0.168815829392874	0.0079695395117553	PERP	0.0261068898173521	braun
1911	0.150910696558408	0.0178619918610817	HECA	0.0492733748292728	braun
1912	0.190760755061842	0.00266136669594163	EPM2A	0.0110331422199896	braun
1913	-0.28924474984564	3.97867413098924e-06	CUTA	6.90876901002363e-05	braun
1914	0.188787548566694	0.00295180165192364	PACRG	0.0119877282061258	braun
1915	0.233184297540149	0.000224501891249799	QKI	0.00157324751021899	braun
1916	0.159195744593816	0.0124145973531287	PDE10A	0.0369738361506473	braun
1917	-0.22106661634401	0.000477716460817291	BYSL	0.00286499138542696	braun
1918	-0.232712102866944	0.000231379487991106	MRPL2	0.00160966669836099	braun
1919	0.154717713864983	0.0151431822280877	DUSP22	0.0433108451248126	braun
1920	0.154425430485424	0.015338264837382	EXOC2	0.0437773815637392	braun
1921	-0.30540454615513	1.04565232461282e-06	COX7A2	2.50704869163734e-05	braun
1922	0.269379973448197	1.84407974454408e-05	VEGFA	0.000225300644869548	braun
1923	0.199413552241237	0.00167008718184101	GHR	0.00762464385476331	braun
1924	0.237128952496129	0.000174061425385274	NNT	0.00128257635369633	braun
1925	-0.176276726858631	0.00556353641902661	MRPS30	0.0196039959103599	braun
1926	-0.1826917370054	0.00403964233099813	HSPA9	0.0153209972380569	braun
1927	-0.320517430929898	2.7812213281518e-07	PFDN1	8.900845031836e-06	braun
1928	-0.225452035016696	0.000365159546316134	APBB3	0.00232754691622215	braun
1929	-0.277234247265518	1.0199123519441e-05	IK	0.000144338876111385	braun
1930	0.231538894285449	0.000249327407933021	PCDHB5	0.00170742525545132	braun
1931	0.171286536089525	0.00708609966213861	PDE8B	0.0237076012207795	braun
1932	-0.202740084236633	0.00138901720147595	CLK4	0.00663446446232429	braun
1933	0.163797147150411	0.0100711533689459	RNF130	0.0314409184783648	braun
1934	-0.218437458336819	0.000559821494749652	THG1L	0.00325581959552651	braun
1935	-0.235031987431913	0.000199381613292121	TTC1	0.00143536421605898	braun
1936	0.194950391999579	0.00212894046001774	RASGRF2	0.00924717765706777	braun
1937	-0.409548322291506	2.28761593661286e-11	CCNG1	5.44900169944938e-09	braun
1938	0.213354628194575	0.000756723012956291	DROSHA	0.00410729511252858	braun
1939	-0.298863155559805	1.8136693969185e-06	ARRDC3	3.83527197537748e-05	braun
1940	-0.19590614531391	0.00202197230394925	SUB1	0.00889391831969971	braun
1941	0.221130356996814	0.000475872172398134	LNPEP	0.00286266298664663	braun
1942	0.215807485002353	0.000654857462437067	PDE4D	0.00366956024364264	braun
1943	-0.19295510569246	0.00236905120540179	BRIX1	0.0100395261093524	braun
1944	0.197682618562112	0.00183607499799991	RAD50	0.00821808568344978	braun
1945	-0.16947433213828	0.00772497956936343	GNPDA1	0.0254870825478817	braun
1946	-0.236151596786251	0.000185463646619981	SKP1	0.00135475011734342	braun
1947	0.177233760241402	0.00530757532665014	LIFR	0.0189306975436542	braun
1948	0.194120001862069	0.00222603758719768	TRIM23	0.00954625982110567	braun
1949	0.17428089068508	0.00613324003864296	TXNDC15	0.0211365509813195	braun
1950	0.342090058539374	3.68888555529675e-08	CNTN3	2.0311115090144e-06	braun
1951	-0.183932755956141	0.00379257042138654	ACTR8	0.0145552343632688	braun
1952	-0.174340952976458	0.00611536082322397	TIMMDC1	0.0210843324543943	braun
1953	0.181838950490821	0.00421774282385481	NPHP3	0.0158755781933965	braun
1954	-0.155236753717181	0.0148021004784716	KPNA1	0.0425351730770032	braun
1955	0.158619026468822	0.0127398044068414	CEP70	0.037737236249192	braun
1956	0.273095664736107	1.39663883323858e-05	XRN1	0.000182613027396123	braun
1957	0.226573045538851	0.000340637424602382	KAT2B	0.00220125674594727	braun
1958	0.225032766282934	0.000374745237061247	FGF12	0.00237620576532412	braun
1959	0.179705075856888	0.00469480610740688	USP4	0.017265103389654	braun
1960	-0.352314722268801	1.33996409559347e-08	TUSC2	9.17624162213605e-07	braun
1961	-0.296024243559779	2.29377067130689e-06	NPRL2	4.6030852098003e-05	braun
1962	-0.1524686968752	0.0167018123584251	RPL24	0.0468293225991255	braun
1963	-0.241431550766495	0.00013122750165622	NCBP2	0.0010322036867532	braun
1964	0.234317268766699	0.000208769994105975	FRMD4B	0.0014873165314819	braun
1965	0.293443275601718	2.83356890387798e-06	CSPG5	5.34378906708967e-05	braun
1966	-0.192577310194222	0.00241719785489082	KLHL18	0.0102023254607237	braun
1967	0.324784675742459	1.88809226859862e-07	NEK11	6.56756412286828e-06	braun
1968	0.299203578619258	1.76301030128634e-06	PLSCR4	3.76924452349549e-05	braun
1969	-0.180397678703762	0.00453489304654398	GORASP1	0.0168151685654763	braun
1970	-0.213949560062663	0.000730753937040679	PEX5L	0.00399943600806929	braun
1971	-0.23237252764651	0.000236446388197572	RRP9	0.00163971080726633	braun
1972	-0.293412662133721	2.84064582155737e-06	EIF1B	5.34793063003507e-05	braun
1973	-0.156090329946585	0.0142558018782664	KLHL24	0.0412348451217283	braun
1974	0.15461206633004	0.0152134439191204	DNAH1	0.0434664159118128	braun
1975	-0.176405698879945	0.00552840914019617	EIF4G1	0.019515070537735	braun
1976	0.205038695398544	0.00122088824840366	ADAM23	0.00600146816409104	braun
1977	-0.270864305139394	1.65111231535413e-05	DGUOK	0.000207706517099142	braun
1978	0.182406575210293	0.0040984273620316	KANSL3	0.0155117335425839	braun
1979	0.242952644464672	0.000118609485727476	PIKFYVE	0.000957703857859955	braun
1980	0.317036289229444	3.79793982889789e-07	KCNIP3	1.12775140122586e-05	braun
1981	0.169782911494608	0.00761269427730532	SLC35F5	0.0251848705303244	braun
1982	-0.253278346949105	5.86960533624131e-05	ACTR3	0.000561197780708517	braun
1983	0.176614276140342	0.00547202112765917	EPB41L5	0.0193827658805936	braun
1984	0.24126528586334	0.000132680469375881	STAM2	0.0010391564710161	braun
1985	0.306762119722284	9.31146302009958e-07	GPD2	2.29787613313584e-05	braun
1986	0.423954245893524	3.75865659021997e-12	ACVR1	1.4708428663943e-09	braun
1987	-0.236286661874896	0.000183847402874895	EIF2B4	0.00134473697817105	braun
1988	-0.199110335073032	0.00169813471570548	NRBP1	0.00771818353856208	braun
1989	0.262584011688781	3.03377132084752e-05	FNDC4	0.000333076476578419	braun
1990	-0.156722620854291	0.0138626050770863	PSMD14	0.0403754821450384	braun
1991	-0.162431911555265	0.0107218129106066	SNX17	0.0329996921521115	braun
1992	0.1572412414116	0.0135472321052927	PDE1A	0.039614897832317	braun
1993	-0.283942643766068	6.06106335850622e-06	REEP6	9.54182057746446e-05	braun
1994	-0.2234980914088	0.000411862006682568	RPS15	0.00255247285476295	braun
1995	-0.236665905042777	0.000179379295661585	NDUFS7	0.00131644939220628	braun
1996	-0.165290855311641	0.00939952291185534	PCGF1	0.0296265808466792	braun
1997	0.233294016640105	0.000222931354838696	CLIP4	0.00156681132454624	braun
1998	0.167913560382593	0.00831581407344018	SPTBN1	0.0270214634646157	braun
1999	-0.166103085636747	0.00905123816704538	AUP1	0.0288465435125993	braun
[truncated: 13,069 more rows]
